# Supplementary material for: Astragalus membranaceus and Cinnamomum cassia Stimulate the Hair Follicle Differentiation-Related Growth Factor by the Wnt/β-Catenin Signaling Pathway
Source: Curr Issues Mol Biol. 2023 Oct 26;45(11):8607–21. doi: 10.3390/cimb45110541 (PMC10670826; doi:10.3390/cimb45110541)
Supplement: Supplementary file 1 [file cimb-45-00541-s001.zip]

Archive with 2 entries (2 files):
- Supplementary figure.tif
- Supplementary table.xlsx
