# Supplementary material for: Astragalus membranaceus and Cinnamomum cassia Stimulate the Hair Follicle Differentiation-Related Growth Factor by the Wnt/β-Catenin Signaling Pathway
Source: Curr Issues Mol Biol. 2023 Oct 26;45(11):8607–21. doi: 10.3390/cimb45110541 (PMC10670826; doi:10.3390/cimb45110541)
Supplement: Supplementary file 1 [file cimb-45-00541-s001.zip › Supplementary table.xlsx]

## Sheet: Table S1
Supplementary 1. Target genes of Cinnamomum cassia on TM-MC database
LATIN	COMMON	KOREAN	CHINESE	SCIENCE	EFFECT	TREAT	CHEMICAL COMPOUND	CID	CSID	LINK
Cinnamomi Cortex	Cinnamon Bark	육계	肉桂	[<i>Cinnamomum cassia</i> Presl]<a href="http://www.ncbi.nlm.nih.gov/Taxonomy/Browser/wwwtax.cgi?lvl=0&id=119260" target="new">[NCBI link]</a><br/>[<i>Cinamomum cassia</i> Blume]			cinnamaldehyde	6428995|637511	553117	http://www.ncbi.nlm.nih.gov/pubmed/20572266
Cinnamomi Cortex	Cinnamon Bark	육계	肉桂	[<i>Cinnamomum cassia</i> Presl]<a href="http://www.ncbi.nlm.nih.gov/Taxonomy/Browser/wwwtax.cgi?lvl=0&id=119260" target="new">[NCBI link]</a><br/>[<i>Cinamomum cassia</i> Blume]			coumarin	323|94381	13848793	http://www.ncbi.nlm.nih.gov/pubmed/20572266
Cinnamomi Cortex	Cinnamon Bark	육계	肉桂	[<i>Cinnamomum cassia</i> Presl]<a href="http://www.ncbi.nlm.nih.gov/Taxonomy/Browser/wwwtax.cgi?lvl=0&id=119260" target="new">[NCBI link]</a><br/>[<i>Cinamomum cassia</i> Blume]			2-methoxycinnamaldehyde	641298|25021887	556589|14441|21428302	http://www.ncbi.nlm.nih.gov/pubmed/20572266
Cinnamomi Cortex	Cinnamon Bark	육계	肉桂	[<i>Cinnamomum cassia</i> Presl]<a href="http://www.ncbi.nlm.nih.gov/Taxonomy/Browser/wwwtax.cgi?lvl=0&id=119260" target="new">[NCBI link]</a><br/>[<i>Cinamomum cassia</i> Blume]			linalool	6549|67179|443158	60523|391430|13849981	http://www.ncbi.nlm.nih.gov/pubmed/20828600
Cinnamomi Cortex	Cinnamon Bark	육계	肉桂	[<i>Cinnamomum cassia</i> Presl]<a href="http://www.ncbi.nlm.nih.gov/Taxonomy/Browser/wwwtax.cgi?lvl=0&id=119260" target="new">[NCBI link]</a><br/>[<i>Cinamomum cassia</i> Blume]			(E)-cinnamaldehyde	6428995|637511	553117	http://www.ncbi.nlm.nih.gov/pubmed/20828600
Cinnamomi Cortex	Cinnamon Bark	육계	肉桂	[<i>Cinnamomum cassia</i> Presl]<a href="http://www.ncbi.nlm.nih.gov/Taxonomy/Browser/wwwtax.cgi?lvl=0&id=119260" target="new">[NCBI link]</a><br/>[<i>Cinamomum cassia</i> Blume]			(E)-cinnamic acid	444539|5372954	392447	http://www.ncbi.nlm.nih.gov/pubmed/20828600
Cinnamomi Cortex	Cinnamon Bark	육계	肉桂	[<i>Cinnamomum cassia</i> Presl]<a href="http://www.ncbi.nlm.nih.gov/Taxonomy/Browser/wwwtax.cgi?lvl=0&id=119260" target="new">[NCBI link]</a><br/>[<i>Cinamomum cassia</i> Blume]			1,8-cineole	2758	2656|21111689	http://www.ncbi.nlm.nih.gov/pubmed/20828600
Cinnamomi Cortex	Cinnamon Bark	육계	肉桂	[<i>Cinnamomum cassia</i> Presl]<a href="http://www.ncbi.nlm.nih.gov/Taxonomy/Browser/wwwtax.cgi?lvl=0&id=119260" target="new">[NCBI link]</a><br/>[<i>Cinamomum cassia</i> Blume]			α-pinene	12223113|82227|6654	6402	http://www.ncbi.nlm.nih.gov/pubmed/20828600
Cinnamomi Cortex	Cinnamon Bark	육계	肉桂	[<i>Cinnamomum cassia</i> Presl]<a href="http://www.ncbi.nlm.nih.gov/Taxonomy/Browser/wwwtax.cgi?lvl=0&id=119260" target="new">[NCBI link]</a><br/>[<i>Cinamomum cassia</i> Blume]			limonene	22311|439250|440917	20939|388386|389747	http://www.ncbi.nlm.nih.gov/pubmed/20828600
Cinnamomi Cortex	Cinnamon Bark	육계	肉桂	[<i>Cinnamomum cassia</i> Presl]<a href="http://www.ncbi.nlm.nih.gov/Taxonomy/Browser/wwwtax.cgi?lvl=0&id=119260" target="new">[NCBI link]</a><br/>[<i>Cinamomum cassia</i> Blume]			benzaldehyde	240|5324470	235	http://www.ncbi.nlm.nih.gov/pubmed/20828600
Cinnamomi Cortex	Cinnamon Bark	육계	肉桂	[<i>Cinnamomum cassia</i> Presl]<a href="http://www.ncbi.nlm.nih.gov/Taxonomy/Browser/wwwtax.cgi?lvl=0&id=119260" target="new">[NCBI link]</a><br/>[<i>Cinamomum cassia</i> Blume]			eugenol	3314	13876103	http://www.ncbi.nlm.nih.gov/pubmed/20828600
Cinnamomi Cortex	Cinnamon Bark	육계	肉桂	[<i>Cinnamomum cassia</i> Presl]<a href="http://www.ncbi.nlm.nih.gov/Taxonomy/Browser/wwwtax.cgi?lvl=0&id=119260" target="new">[NCBI link]</a><br/>[<i>Cinamomum cassia</i> Blume]			(E)-cinnamyl acetate	5282110|5315912	4445319	http://www.ncbi.nlm.nih.gov/pubmed/20828600
Cinnamomi Cortex	Cinnamon Bark	육계	肉桂	[<i>Cinnamomum cassia</i> Presl]<a href="http://www.ncbi.nlm.nih.gov/Taxonomy/Browser/wwwtax.cgi?lvl=0&id=119260" target="new">[NCBI link]</a><br/>[<i>Cinamomum cassia</i> Blume]			2-hydroxycinnamaldehyde	5318169	4476786	http://www.ncbi.nlm.nih.gov/pubmed/11693543
Cinnamomi Cortex	Cinnamon Bark	육계	肉桂	[<i>Cinnamomum cassia</i> Presl]<a href="http://www.ncbi.nlm.nih.gov/Taxonomy/Browser/wwwtax.cgi?lvl=0&id=119260" target="new">[NCBI link]</a><br/>[<i>Cinamomum cassia</i> Blume]			cinnamaldehyde	6428995|637511	553117	http://www.ncbi.nlm.nih.gov/pubmed/11693543
Cinnamomi Cortex	Cinnamon Bark	육계	肉桂	[<i>Cinnamomum cassia</i> Presl]<a href="http://www.ncbi.nlm.nih.gov/Taxonomy/Browser/wwwtax.cgi?lvl=0&id=119260" target="new">[NCBI link]</a><br/>[<i>Cinamomum cassia</i> Blume]			coumarin	323|94381	13848793	http://www.ncbi.nlm.nih.gov/pubmed/11693543
Cinnamomi Cortex	Cinnamon Bark	육계	肉桂	[<i>Cinnamomum cassia</i> Presl]<a href="http://www.ncbi.nlm.nih.gov/Taxonomy/Browser/wwwtax.cgi?lvl=0&id=119260" target="new">[NCBI link]</a><br/>[<i>Cinamomum cassia</i> Blume]			cinnamyl acetate	5282110|5315912	7377	http://www.ncbi.nlm.nih.gov/pubmed/11693543
Cinnamomi Cortex	Cinnamon Bark	육계	肉桂	[<i>Cinnamomum cassia</i> Presl]<a href="http://www.ncbi.nlm.nih.gov/Taxonomy/Browser/wwwtax.cgi?lvl=0&id=119260" target="new">[NCBI link]</a><br/>[<i>Cinamomum cassia</i> Blume]			cinnamaldehyde	6428995|637511	553117	http://www.ncbi.nlm.nih.gov/pubmed/18193749
Cinnamomi Cortex	Cinnamon Bark	육계	肉桂	[<i>Cinnamomum cassia</i> Presl]<a href="http://www.ncbi.nlm.nih.gov/Taxonomy/Browser/wwwtax.cgi?lvl=0&id=119260" target="new">[NCBI link]</a><br/>[<i>Cinamomum cassia</i> Blume]			2-methoxycinnamaldehyde	641298|25021887	556589|14441|21428302	http://www.ncbi.nlm.nih.gov/pubmed/22179023
Cinnamomi Cortex	Cinnamon Bark	육계	肉桂	[<i>Cinnamomum cassia</i> Presl]<a href="http://www.ncbi.nlm.nih.gov/Taxonomy/Browser/wwwtax.cgi?lvl=0&id=119260" target="new">[NCBI link]</a><br/>[<i>Cinamomum cassia</i> Blume]			procyanidin B2	122738|5320711	109417	http://www.ncbi.nlm.nih.gov/pubmed/12725564
Cinnamomi Cortex	Cinnamon Bark	육계	肉桂	[<i>Cinnamomum cassia</i> Presl]<a href="http://www.ncbi.nlm.nih.gov/Taxonomy/Browser/wwwtax.cgi?lvl=0&id=119260" target="new">[NCBI link]</a><br/>[<i>Cinamomum cassia</i> Blume]			procyanidin B3	146798|12967793|24823045|122738	9517159|109417|129476|4478723|32697067	http://www.ncbi.nlm.nih.gov/pubmed/12725564
Cinnamomi Cortex	Cinnamon Bark	육계	肉桂	[<i>Cinnamomum cassia</i> Presl]<a href="http://www.ncbi.nlm.nih.gov/Taxonomy/Browser/wwwtax.cgi?lvl=0&id=119260" target="new">[NCBI link]</a><br/>[<i>Cinamomum cassia</i> Blume]			cinnamaldehyde	6428995|637511	553117	http://www.ncbi.nlm.nih.gov/pubmed/12065215
Cinnamomi Cortex	Cinnamon Bark	육계	肉桂	[<i>Cinnamomum cassia</i> Presl]<a href="http://www.ncbi.nlm.nih.gov/Taxonomy/Browser/wwwtax.cgi?lvl=0&id=119260" target="new">[NCBI link]</a><br/>[<i>Cinamomum cassia</i> Blume]			eugenol	3314	13876103	http://www.ncbi.nlm.nih.gov/pubmed/12065215
Cinnamomi Cortex	Cinnamon Bark	육계	肉桂	[<i>Cinnamomum cassia</i> Presl]<a href="http://www.ncbi.nlm.nih.gov/Taxonomy/Browser/wwwtax.cgi?lvl=0&id=119260" target="new">[NCBI link]</a><br/>[<i>Cinamomum cassia</i> Blume]			cinnamaldehyde	6428995|637511	553117	http://www.ncbi.nlm.nih.gov/pubmed/1418583
Cinnamomi Cortex	Cinnamon Bark	육계	肉桂	[<i>Cinnamomum cassia</i> Presl]<a href="http://www.ncbi.nlm.nih.gov/Taxonomy/Browser/wwwtax.cgi?lvl=0&id=119260" target="new">[NCBI link]</a><br/>[<i>Cinamomum cassia</i> Blume]			(E)-cinnamaldehyde	6428995|637511	553117	http://www.ncbi.nlm.nih.gov/pubmed/25652946
Cinnamomi Cortex	Cinnamon Bark	육계	肉桂	[<i>Cinnamomum cassia</i> Presl]<a href="http://www.ncbi.nlm.nih.gov/Taxonomy/Browser/wwwtax.cgi?lvl=0&id=119260" target="new">[NCBI link]</a><br/>[<i>Cinamomum cassia</i> Blume]			(E)-cinnamic acid	444539|5372954	392447	http://www.ncbi.nlm.nih.gov/pubmed/25652946
Cinnamomi Cortex	Cinnamon Bark	육계	肉桂	[<i>Cinnamomum cassia</i> Presl]<a href="http://www.ncbi.nlm.nih.gov/Taxonomy/Browser/wwwtax.cgi?lvl=0&id=119260" target="new">[NCBI link]</a><br/>[<i>Cinamomum cassia</i> Blume]			(E)-cinnamyl alcohol	5280511|5315892	21105870	http://www.ncbi.nlm.nih.gov/pubmed/25652946
Cinnamomi Cortex	Cinnamon Bark	육계	肉桂	[<i>Cinnamomum cassia</i> Presl]<a href="http://www.ncbi.nlm.nih.gov/Taxonomy/Browser/wwwtax.cgi?lvl=0&id=119260" target="new">[NCBI link]</a><br/>[<i>Cinamomum cassia</i> Blume]			coumarin	323|94381	13848793	http://www.ncbi.nlm.nih.gov/pubmed/25652946
Cinnamomi Cortex	Cinnamon Bark	육계	肉桂	[<i>Cinnamomum cassia</i> Presl]<a href="http://www.ncbi.nlm.nih.gov/Taxonomy/Browser/wwwtax.cgi?lvl=0&id=119260" target="new">[NCBI link]</a><br/>[<i>Cinamomum cassia</i> Blume]			(E)-2-hydroxycinnamaldehyde	5318169	88834	http://www.ncbi.nlm.nih.gov/pubmed/25652946
Cinnamomi Cortex	Cinnamon Bark	육계	肉桂	[<i>Cinnamomum cassia</i> Presl]<a href="http://www.ncbi.nlm.nih.gov/Taxonomy/Browser/wwwtax.cgi?lvl=0&id=119260" target="new">[NCBI link]</a><br/>[<i>Cinamomum cassia</i> Blume]			4-terpineol	5325830|11230	10756	http://www.ncbi.nlm.nih.gov/pubmed/20333616
Cinnamomi Cortex	Cinnamon Bark	육계	肉桂	[<i>Cinnamomum cassia</i> Presl]<a href="http://www.ncbi.nlm.nih.gov/Taxonomy/Browser/wwwtax.cgi?lvl=0&id=119260" target="new">[NCBI link]</a><br/>[<i>Cinamomum cassia</i> Blume]			linalool	6549|67179|443158	60523|391430|13849981	http://www.ncbi.nlm.nih.gov/pubmed/20333616
Cinnamomi Cortex	Cinnamon Bark	육계	肉桂	[<i>Cinnamomum cassia</i> Presl]<a href="http://www.ncbi.nlm.nih.gov/Taxonomy/Browser/wwwtax.cgi?lvl=0&id=119260" target="new">[NCBI link]</a><br/>[<i>Cinamomum cassia</i> Blume]			caryophyllene	6429301|5322111|5354499|5281515|20831623|5281522	4444848	http://www.ncbi.nlm.nih.gov/pubmed/20333616
Cinnamomi Cortex	Cinnamon Bark	육계	肉桂	[<i>Cinnamomum cassia</i> Presl]<a href="http://www.ncbi.nlm.nih.gov/Taxonomy/Browser/wwwtax.cgi?lvl=0&id=119260" target="new">[NCBI link]</a><br/>[<i>Cinamomum cassia</i> Blume]			α-terpineol	443162|17100	391434|390927	http://www.ncbi.nlm.nih.gov/pubmed/20333616
Cinnamomi Cortex	Cinnamon Bark	육계	肉桂	[<i>Cinnamomum cassia</i> Presl]<a href="http://www.ncbi.nlm.nih.gov/Taxonomy/Browser/wwwtax.cgi?lvl=0&id=119260" target="new">[NCBI link]</a><br/>[<i>Cinamomum cassia</i> Blume]			benzyl benzoate	2345	13856959	http://www.ncbi.nlm.nih.gov/pubmed/20333616
Cinnamomi Cortex	Cinnamon Bark	육계	肉桂	[<i>Cinnamomum cassia</i> Presl]<a href="http://www.ncbi.nlm.nih.gov/Taxonomy/Browser/wwwtax.cgi?lvl=0&id=119260" target="new">[NCBI link]</a><br/>[<i>Cinamomum cassia</i> Blume]			2-carene	12302456|79044|78249|6430755	71376	http://www.ncbi.nlm.nih.gov/pubmed/20333616
Cinnamomi Cortex	Cinnamon Bark	육계	肉桂	[<i>Cinnamomum cassia</i> Presl]<a href="http://www.ncbi.nlm.nih.gov/Taxonomy/Browser/wwwtax.cgi?lvl=0&id=119260" target="new">[NCBI link]</a><br/>[<i>Cinamomum cassia</i> Blume]			3-phenylpropanol acetate		13871718|475319|2055684|2058677|2056021|963724|2050189|170|3953401|4736295|4831380|149921|5509850|9812399|60685|4838953|4838956|4728198|4736864|5509834|14010415|4757948|21391616|5293182|16783979|4590540|4838958|21391604|10325010|21391591|21391594|21391601|21391603|21391608|21391612|21391607|21391611|21391615|28638995	http://www.ncbi.nlm.nih.gov/pubmed/20333616
Cinnamomi Cortex	Cinnamon Bark	육계	肉桂	[<i>Cinnamomum cassia</i> Presl]<a href="http://www.ncbi.nlm.nih.gov/Taxonomy/Browser/wwwtax.cgi?lvl=0&id=119260" target="new">[NCBI link]</a><br/>[<i>Cinamomum cassia</i> Blume]			Z-cinnamaldehyde		301	http://www.ncbi.nlm.nih.gov/pubmed/20333616
Cinnamomi Cortex	Cinnamon Bark	육계	肉桂	[<i>Cinnamomum cassia</i> Presl]<a href="http://www.ncbi.nlm.nih.gov/Taxonomy/Browser/wwwtax.cgi?lvl=0&id=119260" target="new">[NCBI link]</a><br/>[<i>Cinamomum cassia</i> Blume]			eugenol	3314	13876103	http://www.ncbi.nlm.nih.gov/pubmed/20333616
Cinnamomi Cortex	Cinnamon Bark	육계	肉桂	[<i>Cinnamomum cassia</i> Presl]<a href="http://www.ncbi.nlm.nih.gov/Taxonomy/Browser/wwwtax.cgi?lvl=0&id=119260" target="new">[NCBI link]</a><br/>[<i>Cinamomum cassia</i> Blume]			E-cinnamaldehyde		301	http://www.ncbi.nlm.nih.gov/pubmed/20333616
Cinnamomi Cortex	Cinnamon Bark	육계	肉桂	[<i>Cinnamomum cassia</i> Presl]<a href="http://www.ncbi.nlm.nih.gov/Taxonomy/Browser/wwwtax.cgi?lvl=0&id=119260" target="new">[NCBI link]</a><br/>[<i>Cinamomum cassia</i> Blume]			cinnamyl acetate	5282110|5315912	7377	http://www.ncbi.nlm.nih.gov/pubmed/20333616
Cinnamomi Cortex	Cinnamon Bark	육계	肉桂	[<i>Cinnamomum cassia</i> Presl]<a href="http://www.ncbi.nlm.nih.gov/Taxonomy/Browser/wwwtax.cgi?lvl=0&id=119260" target="new">[NCBI link]</a><br/>[<i>Cinamomum cassia</i> Blume]			cinnamyl alcohol	5280511|5315892	21105870	http://www.ncbi.nlm.nih.gov/pubmed/15019037
Cinnamomi Cortex	Cinnamon Bark	육계	肉桂	[<i>Cinnamomum cassia</i> Presl]<a href="http://www.ncbi.nlm.nih.gov/Taxonomy/Browser/wwwtax.cgi?lvl=0&id=119260" target="new">[NCBI link]</a><br/>[<i>Cinamomum cassia</i> Blume]			sabinol	42626428|564260|6429076|94147	16736302	http://www.ncbi.nlm.nih.gov/pubmed/15019037
Cinnamomi Cortex	Cinnamon Bark	육계	肉桂	[<i>Cinnamomum cassia</i> Presl]<a href="http://www.ncbi.nlm.nih.gov/Taxonomy/Browser/wwwtax.cgi?lvl=0&id=119260" target="new">[NCBI link]</a><br/>[<i>Cinamomum cassia</i> Blume]			methyl heptenone	9862	75974	http://www.ncbi.nlm.nih.gov/pubmed/15019037
Cinnamomi Cortex	Cinnamon Bark	육계	肉桂	[<i>Cinnamomum cassia</i> Presl]<a href="http://www.ncbi.nlm.nih.gov/Taxonomy/Browser/wwwtax.cgi?lvl=0&id=119260" target="new">[NCBI link]</a><br/>[<i>Cinamomum cassia</i> Blume]			benzyl benzoate	2345	13856959	http://www.ncbi.nlm.nih.gov/pubmed/15019037
Cinnamomi Cortex	Cinnamon Bark	육계	肉桂	[<i>Cinnamomum cassia</i> Presl]<a href="http://www.ncbi.nlm.nih.gov/Taxonomy/Browser/wwwtax.cgi?lvl=0&id=119260" target="new">[NCBI link]</a><br/>[<i>Cinamomum cassia</i> Blume]			palustrol	110745	99399|7970261|10474828|30783275	http://www.ncbi.nlm.nih.gov/pubmed/15019037
Cinnamomi Cortex	Cinnamon Bark	육계	肉桂	[<i>Cinnamomum cassia</i> Presl]<a href="http://www.ncbi.nlm.nih.gov/Taxonomy/Browser/wwwtax.cgi?lvl=0&id=119260" target="new">[NCBI link]</a><br/>[<i>Cinamomum cassia</i> Blume]			limonene	22311|439250|440917	20939|388386|389747	http://www.ncbi.nlm.nih.gov/pubmed/15019037
Cinnamomi Cortex	Cinnamon Bark	육계	肉桂	[<i>Cinnamomum cassia</i> Presl]<a href="http://www.ncbi.nlm.nih.gov/Taxonomy/Browser/wwwtax.cgi?lvl=0&id=119260" target="new">[NCBI link]</a><br/>[<i>Cinamomum cassia</i> Blume]			o-methoxy-cinnamaldehyde	15173|25021887|641298	556589	http://www.ncbi.nlm.nih.gov/pubmed/15019037
Cinnamomi Cortex	Cinnamon Bark	육계	肉桂	[<i>Cinnamomum cassia</i> Presl]<a href="http://www.ncbi.nlm.nih.gov/Taxonomy/Browser/wwwtax.cgi?lvl=0&id=119260" target="new">[NCBI link]</a><br/>[<i>Cinamomum cassia</i> Blume]			hexanoic acid	8892|9475	8552	http://www.ncbi.nlm.nih.gov/pubmed/15019037
Cinnamomi Cortex	Cinnamon Bark	육계	肉桂	[<i>Cinnamomum cassia</i> Presl]<a href="http://www.ncbi.nlm.nih.gov/Taxonomy/Browser/wwwtax.cgi?lvl=0&id=119260" target="new">[NCBI link]</a><br/>[<i>Cinamomum cassia</i> Blume]			3-cyclohexyl-4-peten-2-one			http://www.ncbi.nlm.nih.gov/pubmed/15019037
Cinnamomi Cortex	Cinnamon Bark	육계	肉桂	[<i>Cinnamomum cassia</i> Presl]<a href="http://www.ncbi.nlm.nih.gov/Taxonomy/Browser/wwwtax.cgi?lvl=0&id=119260" target="new">[NCBI link]</a><br/>[<i>Cinamomum cassia</i> Blume]			pulegone	6988|638012|442495	6722|390923	http://www.ncbi.nlm.nih.gov/pubmed/15019037
Cinnamomi Cortex	Cinnamon Bark	육계	肉桂	[<i>Cinnamomum cassia</i> Presl]<a href="http://www.ncbi.nlm.nih.gov/Taxonomy/Browser/wwwtax.cgi?lvl=0&id=119260" target="new">[NCBI link]</a><br/>[<i>Cinamomum cassia</i> Blume]			δ-cadinol	6432221|11990360		http://www.ncbi.nlm.nih.gov/pubmed/15019037
Cinnamomi Cortex	Cinnamon Bark	육계	肉桂	[<i>Cinnamomum cassia</i> Presl]<a href="http://www.ncbi.nlm.nih.gov/Taxonomy/Browser/wwwtax.cgi?lvl=0&id=119260" target="new">[NCBI link]</a><br/>[<i>Cinamomum cassia</i> Blume]			isocaryophellene			http://www.ncbi.nlm.nih.gov/pubmed/15019037
Cinnamomi Cortex	Cinnamon Bark	육계	肉桂	[<i>Cinnamomum cassia</i> Presl]<a href="http://www.ncbi.nlm.nih.gov/Taxonomy/Browser/wwwtax.cgi?lvl=0&id=119260" target="new">[NCBI link]</a><br/>[<i>Cinamomum cassia</i> Blume]			3,7-diemthyl-1,6-octadien-3-ol			http://www.ncbi.nlm.nih.gov/pubmed/15019037
Cinnamomi Cortex	Cinnamon Bark	육계	肉桂	[<i>Cinnamomum cassia</i> Presl]<a href="http://www.ncbi.nlm.nih.gov/Taxonomy/Browser/wwwtax.cgi?lvl=0&id=119260" target="new">[NCBI link]</a><br/>[<i>Cinamomum cassia</i> Blume]			benzenepropanol	31234	13871718	http://www.ncbi.nlm.nih.gov/pubmed/15019037
Cinnamomi Cortex	Cinnamon Bark	육계	肉桂	[<i>Cinnamomum cassia</i> Presl]<a href="http://www.ncbi.nlm.nih.gov/Taxonomy/Browser/wwwtax.cgi?lvl=0&id=119260" target="new">[NCBI link]</a><br/>[<i>Cinamomum cassia</i> Blume]			amorphene	12306046	389830|9806|91896|16737083|10472922|10193874|10469590|10473716|16737050|21430965|27022533|27022534|27022535|29216223	http://www.ncbi.nlm.nih.gov/pubmed/15019037
Cinnamomi Cortex	Cinnamon Bark	육계	肉桂	[<i>Cinnamomum cassia</i> Presl]<a href="http://www.ncbi.nlm.nih.gov/Taxonomy/Browser/wwwtax.cgi?lvl=0&id=119260" target="new">[NCBI link]</a><br/>[<i>Cinamomum cassia</i> Blume]			heptanoic acid	8094|138243	7803	http://www.ncbi.nlm.nih.gov/pubmed/15019037
Cinnamomi Cortex	Cinnamon Bark	육계	肉桂	[<i>Cinnamomum cassia</i> Presl]<a href="http://www.ncbi.nlm.nih.gov/Taxonomy/Browser/wwwtax.cgi?lvl=0&id=119260" target="new">[NCBI link]</a><br/>[<i>Cinamomum cassia</i> Blume]			9-hexadecenoic acid	445638|5282745	393216	http://www.ncbi.nlm.nih.gov/pubmed/15019037
Cinnamomi Cortex	Cinnamon Bark	육계	肉桂	[<i>Cinnamomum cassia</i> Presl]<a href="http://www.ncbi.nlm.nih.gov/Taxonomy/Browser/wwwtax.cgi?lvl=0&id=119260" target="new">[NCBI link]</a><br/>[<i>Cinamomum cassia</i> Blume]			cinnamyl acetate	5282110|5315912	7377	http://www.ncbi.nlm.nih.gov/pubmed/15019037
Cinnamomi Cortex	Cinnamon Bark	육계	肉桂	[<i>Cinnamomum cassia</i> Presl]<a href="http://www.ncbi.nlm.nih.gov/Taxonomy/Browser/wwwtax.cgi?lvl=0&id=119260" target="new">[NCBI link]</a><br/>[<i>Cinamomum cassia</i> Blume]			4-terpineol	5325830|11230	10756	http://www.ncbi.nlm.nih.gov/pubmed/15019037
Cinnamomi Cortex	Cinnamon Bark	육계	肉桂	[<i>Cinnamomum cassia</i> Presl]<a href="http://www.ncbi.nlm.nih.gov/Taxonomy/Browser/wwwtax.cgi?lvl=0&id=119260" target="new">[NCBI link]</a><br/>[<i>Cinamomum cassia</i> Blume]			1,5,5,8-tetramethyl-12-oxabicyclo 9.1.0. dodeca-3,7-diene			http://www.ncbi.nlm.nih.gov/pubmed/15019037
Cinnamomi Cortex	Cinnamon Bark	육계	肉桂	[<i>Cinnamomum cassia</i> Presl]<a href="http://www.ncbi.nlm.nih.gov/Taxonomy/Browser/wwwtax.cgi?lvl=0&id=119260" target="new">[NCBI link]</a><br/>[<i>Cinamomum cassia</i> Blume]			patchulane	29408	27340	http://www.ncbi.nlm.nih.gov/pubmed/15019037
Cinnamomi Cortex	Cinnamon Bark	육계	肉桂	[<i>Cinnamomum cassia</i> Presl]<a href="http://www.ncbi.nlm.nih.gov/Taxonomy/Browser/wwwtax.cgi?lvl=0&id=119260" target="new">[NCBI link]</a><br/>[<i>Cinamomum cassia</i> Blume]			2-phenyl-1,3-butadiene	137524	121186	http://www.ncbi.nlm.nih.gov/pubmed/15019037
Cinnamomi Cortex	Cinnamon Bark	육계	肉桂	[<i>Cinnamomum cassia</i> Presl]<a href="http://www.ncbi.nlm.nih.gov/Taxonomy/Browser/wwwtax.cgi?lvl=0&id=119260" target="new">[NCBI link]</a><br/>[<i>Cinamomum cassia</i> Blume]			capaene			http://www.ncbi.nlm.nih.gov/pubmed/15019037
Cinnamomi Cortex	Cinnamon Bark	육계	肉桂	[<i>Cinnamomum cassia</i> Presl]<a href="http://www.ncbi.nlm.nih.gov/Taxonomy/Browser/wwwtax.cgi?lvl=0&id=119260" target="new">[NCBI link]</a><br/>[<i>Cinamomum cassia</i> Blume]			exo-isocamphanone	376006	333544	http://www.ncbi.nlm.nih.gov/pubmed/15019037
Cinnamomi Cortex	Cinnamon Bark	육계	肉桂	[<i>Cinnamomum cassia</i> Presl]<a href="http://www.ncbi.nlm.nih.gov/Taxonomy/Browser/wwwtax.cgi?lvl=0&id=119260" target="new">[NCBI link]</a><br/>[<i>Cinamomum cassia</i> Blume]			camphene	6616|92221|440966	6364	http://www.ncbi.nlm.nih.gov/pubmed/15019037
Cinnamomi Cortex	Cinnamon Bark	육계	肉桂	[<i>Cinnamomum cassia</i> Presl]<a href="http://www.ncbi.nlm.nih.gov/Taxonomy/Browser/wwwtax.cgi?lvl=0&id=119260" target="new">[NCBI link]</a><br/>[<i>Cinamomum cassia</i> Blume]			ocimene	18756|5281553	4478389|4478390	http://www.ncbi.nlm.nih.gov/pubmed/15019037
Cinnamomi Cortex	Cinnamon Bark	육계	肉桂	[<i>Cinnamomum cassia</i> Presl]<a href="http://www.ncbi.nlm.nih.gov/Taxonomy/Browser/wwwtax.cgi?lvl=0&id=119260" target="new">[NCBI link]</a><br/>[<i>Cinamomum cassia</i> Blume]			benzeneacetaldehyde	998	13876539	http://www.ncbi.nlm.nih.gov/pubmed/15019037
Cinnamomi Cortex	Cinnamon Bark	육계	肉桂	[<i>Cinnamomum cassia</i> Presl]<a href="http://www.ncbi.nlm.nih.gov/Taxonomy/Browser/wwwtax.cgi?lvl=0&id=119260" target="new">[NCBI link]</a><br/>[<i>Cinamomum cassia</i> Blume]			pentanal	8063	7772	http://www.ncbi.nlm.nih.gov/pubmed/15019037
Cinnamomi Cortex	Cinnamon Bark	육계	肉桂	[<i>Cinnamomum cassia</i> Presl]<a href="http://www.ncbi.nlm.nih.gov/Taxonomy/Browser/wwwtax.cgi?lvl=0&id=119260" target="new">[NCBI link]</a><br/>[<i>Cinamomum cassia</i> Blume]			nerolidol	5284507|8888|5281525|5320128|12227246|11241545|5356544	8549|4447568|4478283	http://www.ncbi.nlm.nih.gov/pubmed/15019037
Cinnamomi Cortex	Cinnamon Bark	육계	肉桂	[<i>Cinnamomum cassia</i> Presl]<a href="http://www.ncbi.nlm.nih.gov/Taxonomy/Browser/wwwtax.cgi?lvl=0&id=119260" target="new">[NCBI link]</a><br/>[<i>Cinamomum cassia</i> Blume]			elemene		10138|80603|5293588|8034794	http://www.ncbi.nlm.nih.gov/pubmed/15019037
Cinnamomi Cortex	Cinnamon Bark	육계	肉桂	[<i>Cinnamomum cassia</i> Presl]<a href="http://www.ncbi.nlm.nih.gov/Taxonomy/Browser/wwwtax.cgi?lvl=0&id=119260" target="new">[NCBI link]</a><br/>[<i>Cinamomum cassia</i> Blume]			benzyl alcohol	244	13860335	http://www.ncbi.nlm.nih.gov/pubmed/15019037
Cinnamomi Cortex	Cinnamon Bark	육계	肉桂	[<i>Cinnamomum cassia</i> Presl]<a href="http://www.ncbi.nlm.nih.gov/Taxonomy/Browser/wwwtax.cgi?lvl=0&id=119260" target="new">[NCBI link]</a><br/>[<i>Cinamomum cassia</i> Blume]			α-terpineol	443162|17100	391434|390927	http://www.ncbi.nlm.nih.gov/pubmed/15019037
Cinnamomi Cortex	Cinnamon Bark	육계	肉桂	[<i>Cinnamomum cassia</i> Presl]<a href="http://www.ncbi.nlm.nih.gov/Taxonomy/Browser/wwwtax.cgi?lvl=0&id=119260" target="new">[NCBI link]</a><br/>[<i>Cinamomum cassia</i> Blume]			sativene	25203247|11275742|71448981|11830550|530427	28184685	http://www.ncbi.nlm.nih.gov/pubmed/15019037
Cinnamomi Cortex	Cinnamon Bark	육계	肉桂	[<i>Cinnamomum cassia</i> Presl]<a href="http://www.ncbi.nlm.nih.gov/Taxonomy/Browser/wwwtax.cgi?lvl=0&id=119260" target="new">[NCBI link]</a><br/>[<i>Cinamomum cassia</i> Blume]			cadinene		10207|31786|91896|2297725|19953446	http://www.ncbi.nlm.nih.gov/pubmed/15019037
Cinnamomi Cortex	Cinnamon Bark	육계	肉桂	[<i>Cinnamomum cassia</i> Presl]<a href="http://www.ncbi.nlm.nih.gov/Taxonomy/Browser/wwwtax.cgi?lvl=0&id=119260" target="new">[NCBI link]</a><br/>[<i>Cinamomum cassia</i> Blume]			farnesene	5281516|5317320	4444849|4444850	http://www.ncbi.nlm.nih.gov/pubmed/15019037
Cinnamomi Cortex	Cinnamon Bark	육계	肉桂	[<i>Cinnamomum cassia</i> Presl]<a href="http://www.ncbi.nlm.nih.gov/Taxonomy/Browser/wwwtax.cgi?lvl=0&id=119260" target="new">[NCBI link]</a><br/>[<i>Cinamomum cassia</i> Blume]			terpinolen	11463	10979	http://www.ncbi.nlm.nih.gov/pubmed/15019037
Cinnamomi Cortex	Cinnamon Bark	육계	肉桂	[<i>Cinnamomum cassia</i> Presl]<a href="http://www.ncbi.nlm.nih.gov/Taxonomy/Browser/wwwtax.cgi?lvl=0&id=119260" target="new">[NCBI link]</a><br/>[<i>Cinamomum cassia</i> Blume]			cedrene	12302594|521207|6431015	4936353	http://www.ncbi.nlm.nih.gov/pubmed/15019037
Cinnamomi Cortex	Cinnamon Bark	육계	肉桂	[<i>Cinnamomum cassia</i> Presl]<a href="http://www.ncbi.nlm.nih.gov/Taxonomy/Browser/wwwtax.cgi?lvl=0&id=119260" target="new">[NCBI link]</a><br/>[<i>Cinamomum cassia</i> Blume]			benzadehyde	240	2074443|9096568|7876400	http://www.ncbi.nlm.nih.gov/pubmed/15019037
Cinnamomi Cortex	Cinnamon Bark	육계	肉桂	[<i>Cinnamomum cassia</i> Presl]<a href="http://www.ncbi.nlm.nih.gov/Taxonomy/Browser/wwwtax.cgi?lvl=0&id=119260" target="new">[NCBI link]</a><br/>[<i>Cinamomum cassia</i> Blume]			camphene hydrate	22155067|101680	91870|14581777	http://www.ncbi.nlm.nih.gov/pubmed/15019037
Cinnamomi Cortex	Cinnamon Bark	육계	肉桂	[<i>Cinnamomum cassia</i> Presl]<a href="http://www.ncbi.nlm.nih.gov/Taxonomy/Browser/wwwtax.cgi?lvl=0&id=119260" target="new">[NCBI link]</a><br/>[<i>Cinamomum cassia</i> Blume]			m-methylacetophenone	11455	21168813	http://www.ncbi.nlm.nih.gov/pubmed/15019037
Cinnamomi Cortex	Cinnamon Bark	육계	肉桂	[<i>Cinnamomum cassia</i> Presl]<a href="http://www.ncbi.nlm.nih.gov/Taxonomy/Browser/wwwtax.cgi?lvl=0&id=119260" target="new">[NCBI link]</a><br/>[<i>Cinamomum cassia</i> Blume]			cinnamic acid	444539|5372954	392447	http://www.ncbi.nlm.nih.gov/pubmed/15019037
Cinnamomi Cortex	Cinnamon Bark	육계	肉桂	[<i>Cinnamomum cassia</i> Presl]<a href="http://www.ncbi.nlm.nih.gov/Taxonomy/Browser/wwwtax.cgi?lvl=0&id=119260" target="new">[NCBI link]</a><br/>[<i>Cinamomum cassia</i> Blume]			γ-terpinene	7461	7181	http://www.ncbi.nlm.nih.gov/pubmed/15019037
Cinnamomi Cortex	Cinnamon Bark	육계	肉桂	[<i>Cinnamomum cassia</i> Presl]<a href="http://www.ncbi.nlm.nih.gov/Taxonomy/Browser/wwwtax.cgi?lvl=0&id=119260" target="new">[NCBI link]</a><br/>[<i>Cinamomum cassia</i> Blume]			cardene	41114|4474	4319|37526	http://www.ncbi.nlm.nih.gov/pubmed/15019037
Cinnamomi Cortex	Cinnamon Bark	육계	肉桂	[<i>Cinnamomum cassia</i> Presl]<a href="http://www.ncbi.nlm.nih.gov/Taxonomy/Browser/wwwtax.cgi?lvl=0&id=119260" target="new">[NCBI link]</a><br/>[<i>Cinamomum cassia</i> Blume]			1-phenyl-1,2-propanedione	11363	10885	http://www.ncbi.nlm.nih.gov/pubmed/15019037
Cinnamomi Cortex	Cinnamon Bark	육계	肉桂	[<i>Cinnamomum cassia</i> Presl]<a href="http://www.ncbi.nlm.nih.gov/Taxonomy/Browser/wwwtax.cgi?lvl=0&id=119260" target="new">[NCBI link]</a><br/>[<i>Cinamomum cassia</i> Blume]			hydroxycinnamic acid	641637|637542	553148	http://www.ncbi.nlm.nih.gov/pubmed/15019037
Cinnamomi Cortex	Cinnamon Bark	육계	肉桂	[<i>Cinnamomum cassia</i> Presl]<a href="http://www.ncbi.nlm.nih.gov/Taxonomy/Browser/wwwtax.cgi?lvl=0&id=119260" target="new">[NCBI link]</a><br/>[<i>Cinamomum cassia</i> Blume]			cinnamaldehyde	6428995|637511	553117	http://www.ncbi.nlm.nih.gov/pubmed/15019037
Cinnamomi Cortex	Cinnamon Bark	육계	肉桂	[<i>Cinnamomum cassia</i> Presl]<a href="http://www.ncbi.nlm.nih.gov/Taxonomy/Browser/wwwtax.cgi?lvl=0&id=119260" target="new">[NCBI link]</a><br/>[<i>Cinamomum cassia</i> Blume]			o-dimenthylbenzene		26944392	http://www.ncbi.nlm.nih.gov/pubmed/15019037
Cinnamomi Cortex	Cinnamon Bark	육계	肉桂	[<i>Cinnamomum cassia</i> Presl]<a href="http://www.ncbi.nlm.nih.gov/Taxonomy/Browser/wwwtax.cgi?lvl=0&id=119260" target="new">[NCBI link]</a><br/>[<i>Cinamomum cassia</i> Blume]			citral	638011|8843|643779	553578	http://www.ncbi.nlm.nih.gov/pubmed/15019037
Cinnamomi Cortex	Cinnamon Bark	육계	肉桂	[<i>Cinnamomum cassia</i> Presl]<a href="http://www.ncbi.nlm.nih.gov/Taxonomy/Browser/wwwtax.cgi?lvl=0&id=119260" target="new">[NCBI link]</a><br/>[<i>Cinamomum cassia</i> Blume]			isoeugenol	853433|1549041	7061|21106129	http://www.ncbi.nlm.nih.gov/pubmed/15019037
Cinnamomi Cortex	Cinnamon Bark	육계	肉桂	[<i>Cinnamomum cassia</i> Presl]<a href="http://www.ncbi.nlm.nih.gov/Taxonomy/Browser/wwwtax.cgi?lvl=0&id=119260" target="new">[NCBI link]</a><br/>[<i>Cinamomum cassia</i> Blume]			3-phenyl-2-propyn-1-ol	123115	109731	http://www.ncbi.nlm.nih.gov/pubmed/15019037
Cinnamomi Cortex	Cinnamon Bark	육계	肉桂	[<i>Cinnamomum cassia</i> Presl]<a href="http://www.ncbi.nlm.nih.gov/Taxonomy/Browser/wwwtax.cgi?lvl=0&id=119260" target="new">[NCBI link]</a><br/>[<i>Cinamomum cassia</i> Blume]			bisabolol	1549992|6097621|10586|442343	10141|390796|1266723|1299417|4807789	http://www.ncbi.nlm.nih.gov/pubmed/15019037
Cinnamomi Cortex	Cinnamon Bark	육계	肉桂	[<i>Cinnamomum cassia</i> Presl]<a href="http://www.ncbi.nlm.nih.gov/Taxonomy/Browser/wwwtax.cgi?lvl=0&id=119260" target="new">[NCBI link]</a><br/>[<i>Cinamomum cassia</i> Blume]			endo-fenchyl alcohol		14665|388777|5365080	http://www.ncbi.nlm.nih.gov/pubmed/15019037
Cinnamomi Cortex	Cinnamon Bark	육계	肉桂	[<i>Cinnamomum cassia</i> Presl]<a href="http://www.ncbi.nlm.nih.gov/Taxonomy/Browser/wwwtax.cgi?lvl=0&id=119260" target="new">[NCBI link]</a><br/>[<i>Cinamomum cassia</i> Blume]			2-ethyl-2-hexenal	12582|5354264|10997035	12062|4510484	http://www.ncbi.nlm.nih.gov/pubmed/15019037
Cinnamomi Cortex	Cinnamon Bark	육계	肉桂	[<i>Cinnamomum cassia</i> Presl]<a href="http://www.ncbi.nlm.nih.gov/Taxonomy/Browser/wwwtax.cgi?lvl=0&id=119260" target="new">[NCBI link]</a><br/>[<i>Cinamomum cassia</i> Blume]			2-methylcumarone	20263	21169897	http://www.ncbi.nlm.nih.gov/pubmed/15019037
Cinnamomi Cortex	Cinnamon Bark	육계	肉桂	[<i>Cinnamomum cassia</i> Presl]<a href="http://www.ncbi.nlm.nih.gov/Taxonomy/Browser/wwwtax.cgi?lvl=0&id=119260" target="new">[NCBI link]</a><br/>[<i>Cinamomum cassia</i> Blume]			β-pinene	14896	389794	http://www.ncbi.nlm.nih.gov/pubmed/15019037
Cinnamomi Cortex	Cinnamon Bark	육계	肉桂	[<i>Cinnamomum cassia</i> Presl]<a href="http://www.ncbi.nlm.nih.gov/Taxonomy/Browser/wwwtax.cgi?lvl=0&id=119260" target="new">[NCBI link]</a><br/>[<i>Cinamomum cassia</i> Blume]			cubebene	91747196	390811|78116|452604|84031|4936476|4936477|24846711|21509829|21537450|21170580|24606586|29273042|31044265	http://www.ncbi.nlm.nih.gov/pubmed/15019037
Cinnamomi Cortex	Cinnamon Bark	육계	肉桂	[<i>Cinnamomum cassia</i> Presl]<a href="http://www.ncbi.nlm.nih.gov/Taxonomy/Browser/wwwtax.cgi?lvl=0&id=119260" target="new">[NCBI link]</a><br/>[<i>Cinamomum cassia</i> Blume]			acetophenone	7410	7132	http://www.ncbi.nlm.nih.gov/pubmed/15019037
Cinnamomi Cortex	Cinnamon Bark	육계	肉桂	[<i>Cinnamomum cassia</i> Presl]<a href="http://www.ncbi.nlm.nih.gov/Taxonomy/Browser/wwwtax.cgi?lvl=0&id=119260" target="new">[NCBI link]</a><br/>[<i>Cinamomum cassia</i> Blume]			borneol	10492|44630107|12242815|12242824|6850744|439569|64685|657014|10049|439568|1201518|6552009	1013314|5026296	http://www.ncbi.nlm.nih.gov/pubmed/15019037
Cinnamomi Cortex	Cinnamon Bark	육계	肉桂	[<i>Cinnamomum cassia</i> Presl]<a href="http://www.ncbi.nlm.nih.gov/Taxonomy/Browser/wwwtax.cgi?lvl=0&id=119260" target="new">[NCBI link]</a><br/>[<i>Cinamomum cassia</i> Blume]			longicyclone			http://www.ncbi.nlm.nih.gov/pubmed/15019037
Cinnamomi Cortex	Cinnamon Bark	육계	肉桂	[<i>Cinnamomum cassia</i> Presl]<a href="http://www.ncbi.nlm.nih.gov/Taxonomy/Browser/wwwtax.cgi?lvl=0&id=119260" target="new">[NCBI link]</a><br/>[<i>Cinamomum cassia</i> Blume]			decanal	8175	7883	http://www.ncbi.nlm.nih.gov/pubmed/15019037
Cinnamomi Cortex	Cinnamon Bark	육계	肉桂	[<i>Cinnamomum cassia</i> Presl]<a href="http://www.ncbi.nlm.nih.gov/Taxonomy/Browser/wwwtax.cgi?lvl=0&id=119260" target="new">[NCBI link]</a><br/>[<i>Cinamomum cassia</i> Blume]			p-cineole	2758	2656|9702|21111689	http://www.ncbi.nlm.nih.gov/pubmed/15019037
Cinnamomi Cortex	Cinnamon Bark	육계	肉桂	[<i>Cinnamomum cassia</i> Presl]<a href="http://www.ncbi.nlm.nih.gov/Taxonomy/Browser/wwwtax.cgi?lvl=0&id=119260" target="new">[NCBI link]</a><br/>[<i>Cinamomum cassia</i> Blume]			eudesmol		59018|238770|4937738|10470575|10470576|10470577|31047843	http://www.ncbi.nlm.nih.gov/pubmed/15019037
Cinnamomi Cortex	Cinnamon Bark	육계	肉桂	[<i>Cinnamomum cassia</i> Presl]<a href="http://www.ncbi.nlm.nih.gov/Taxonomy/Browser/wwwtax.cgi?lvl=0&id=119260" target="new">[NCBI link]</a><br/>[<i>Cinamomum cassia</i> Blume]			hexanal	6184	5949	http://www.ncbi.nlm.nih.gov/pubmed/15019037
Cinnamomi Cortex	Cinnamon Bark	육계	肉桂	[<i>Cinnamomum cassia</i> Presl]<a href="http://www.ncbi.nlm.nih.gov/Taxonomy/Browser/wwwtax.cgi?lvl=0&id=119260" target="new">[NCBI link]</a><br/>[<i>Cinamomum cassia</i> Blume]			trans-ocimene	5281553	4444881	http://www.ncbi.nlm.nih.gov/pubmed/15019037
Cinnamomi Cortex	Cinnamon Bark	육계	肉桂	[<i>Cinnamomum cassia</i> Presl]<a href="http://www.ncbi.nlm.nih.gov/Taxonomy/Browser/wwwtax.cgi?lvl=0&id=119260" target="new">[NCBI link]</a><br/>[<i>Cinamomum cassia</i> Blume]			benzenepropionic acid	107	10181339	http://www.ncbi.nlm.nih.gov/pubmed/15019037
Cinnamomi Cortex	Cinnamon Bark	육계	肉桂	[<i>Cinnamomum cassia</i> Presl]<a href="http://www.ncbi.nlm.nih.gov/Taxonomy/Browser/wwwtax.cgi?lvl=0&id=119260" target="new">[NCBI link]</a><br/>[<i>Cinamomum cassia</i> Blume]			2-nonenal	5283335|5354833	16250	http://www.ncbi.nlm.nih.gov/pubmed/15019037
Cinnamomi Cortex	Cinnamon Bark	육계	肉桂	[<i>Cinnamomum cassia</i> Presl]<a href="http://www.ncbi.nlm.nih.gov/Taxonomy/Browser/wwwtax.cgi?lvl=0&id=119260" target="new">[NCBI link]</a><br/>[<i>Cinamomum cassia</i> Blume]			decahydro-1,1,4,7-1H-cycloprope a zulene-4-ol		582|44750667	http://www.ncbi.nlm.nih.gov/pubmed/15019037
Cinnamomi Cortex	Cinnamon Bark	육계	肉桂	[<i>Cinnamomum cassia</i> Presl]<a href="http://www.ncbi.nlm.nih.gov/Taxonomy/Browser/wwwtax.cgi?lvl=0&id=119260" target="new">[NCBI link]</a><br/>[<i>Cinamomum cassia</i> Blume]			octanoic acid	379	370	http://www.ncbi.nlm.nih.gov/pubmed/15019037
Cinnamomi Cortex	Cinnamon Bark	육계	肉桂	[<i>Cinnamomum cassia</i> Presl]<a href="http://www.ncbi.nlm.nih.gov/Taxonomy/Browser/wwwtax.cgi?lvl=0&id=119260" target="new">[NCBI link]</a><br/>[<i>Cinamomum cassia</i> Blume]			4-ethyl-o-xylene	13629	13040	http://www.ncbi.nlm.nih.gov/pubmed/15019037
Cinnamomi Cortex	Cinnamon Bark	육계	肉桂	[<i>Cinnamomum cassia</i> Presl]<a href="http://www.ncbi.nlm.nih.gov/Taxonomy/Browser/wwwtax.cgi?lvl=0&id=119260" target="new">[NCBI link]</a><br/>[<i>Cinamomum cassia</i> Blume]			3-furaldehyde	10351	9924	http://www.ncbi.nlm.nih.gov/pubmed/15019037
Cinnamomi Cortex	Cinnamon Bark	육계	肉桂	[<i>Cinnamomum cassia</i> Presl]<a href="http://www.ncbi.nlm.nih.gov/Taxonomy/Browser/wwwtax.cgi?lvl=0&id=119260" target="new">[NCBI link]</a><br/>[<i>Cinamomum cassia</i> Blume]			germacrene		4944785|16787784	http://www.ncbi.nlm.nih.gov/pubmed/15019037
Cinnamomi Cortex	Cinnamon Bark	육계	肉桂	[<i>Cinnamomum cassia</i> Presl]<a href="http://www.ncbi.nlm.nih.gov/Taxonomy/Browser/wwwtax.cgi?lvl=0&id=119260" target="new">[NCBI link]</a><br/>[<i>Cinamomum cassia</i> Blume]			p-hydroxybenzaldehyde	126	123	http://www.ncbi.nlm.nih.gov/pubmed/15019037
Cinnamomi Cortex	Cinnamon Bark	육계	肉桂	[<i>Cinnamomum cassia</i> Presl]<a href="http://www.ncbi.nlm.nih.gov/Taxonomy/Browser/wwwtax.cgi?lvl=0&id=119260" target="new">[NCBI link]</a><br/>[<i>Cinamomum cassia</i> Blume]			benaenpropanal			http://www.ncbi.nlm.nih.gov/pubmed/15019037
Cinnamomi Cortex	Cinnamon Bark	육계	肉桂	[<i>Cinnamomum cassia</i> Presl]<a href="http://www.ncbi.nlm.nih.gov/Taxonomy/Browser/wwwtax.cgi?lvl=0&id=119260" target="new">[NCBI link]</a><br/>[<i>Cinamomum cassia</i> Blume]			1-methyl-4-[1-methylethyl]-2-cyclohexen-1-ol		459095	http://www.ncbi.nlm.nih.gov/pubmed/15019037
Cinnamomi Cortex	Cinnamon Bark	육계	肉桂	[<i>Cinnamomum cassia</i> Presl]<a href="http://www.ncbi.nlm.nih.gov/Taxonomy/Browser/wwwtax.cgi?lvl=0&id=119260" target="new">[NCBI link]</a><br/>[<i>Cinamomum cassia</i> Blume]			2,3-octanedione	11449	10965	http://www.ncbi.nlm.nih.gov/pubmed/15019037
Cinnamomi Cortex	Cinnamon Bark	육계	肉桂	[<i>Cinnamomum cassia</i> Presl]<a href="http://www.ncbi.nlm.nih.gov/Taxonomy/Browser/wwwtax.cgi?lvl=0&id=119260" target="new">[NCBI link]</a><br/>[<i>Cinamomum cassia</i> Blume]			spathulenol	6432706|522266|92231|6432640|13854255	83268|4479165|4937871|30783274	http://www.ncbi.nlm.nih.gov/pubmed/15019037
Cinnamomi Cortex	Cinnamon Bark	육계	肉桂	[<i>Cinnamomum cassia</i> Presl]<a href="http://www.ncbi.nlm.nih.gov/Taxonomy/Browser/wwwtax.cgi?lvl=0&id=119260" target="new">[NCBI link]</a><br/>[<i>Cinamomum cassia</i> Blume]			isothujol	10550|12304603	10110	http://www.ncbi.nlm.nih.gov/pubmed/15019037
Cinnamomi Cortex	Cinnamon Bark	육계	肉桂	[<i>Cinnamomum cassia</i> Presl]<a href="http://www.ncbi.nlm.nih.gov/Taxonomy/Browser/wwwtax.cgi?lvl=0&id=119260" target="new">[NCBI link]</a><br/>[<i>Cinamomum cassia</i> Blume]			7-tetradecen-1-ol	5362726|534613|5362795	26514852	http://www.ncbi.nlm.nih.gov/pubmed/15019037
Cinnamomi Cortex	Cinnamon Bark	육계	肉桂	[<i>Cinnamomum cassia</i> Presl]<a href="http://www.ncbi.nlm.nih.gov/Taxonomy/Browser/wwwtax.cgi?lvl=0&id=119260" target="new">[NCBI link]</a><br/>[<i>Cinamomum cassia</i> Blume]			pentadecanoic acid	13849	13249	http://www.ncbi.nlm.nih.gov/pubmed/15019037
Cinnamomi Cortex	Cinnamon Bark	육계	肉桂	[<i>Cinnamomum cassia</i> Presl]<a href="http://www.ncbi.nlm.nih.gov/Taxonomy/Browser/wwwtax.cgi?lvl=0&id=119260" target="new">[NCBI link]</a><br/>[<i>Cinamomum cassia</i> Blume]			cinnamyl alcohol	5280511|5315892	21105870	http://www.ncbi.nlm.nih.gov/pubmed/24898181
Cinnamomi Cortex	Cinnamon Bark	육계	肉桂	[<i>Cinnamomum cassia</i> Presl]<a href="http://www.ncbi.nlm.nih.gov/Taxonomy/Browser/wwwtax.cgi?lvl=0&id=119260" target="new">[NCBI link]</a><br/>[<i>Cinamomum cassia</i> Blume]			cinnamaldehyde	6428995|637511	553117	http://www.ncbi.nlm.nih.gov/pubmed/24898181
Cinnamomi Cortex	Cinnamon Bark	육계	肉桂	[<i>Cinnamomum cassia</i> Presl]<a href="http://www.ncbi.nlm.nih.gov/Taxonomy/Browser/wwwtax.cgi?lvl=0&id=119260" target="new">[NCBI link]</a><br/>[<i>Cinamomum cassia</i> Blume]			cinnamyl alcohol	5280511|5315892	21105870	http://www.ncbi.nlm.nih.gov/pubmed/12553890
Cinnamomi Cortex	Cinnamon Bark	육계	肉桂	[<i>Cinnamomum cassia</i> Presl]<a href="http://www.ncbi.nlm.nih.gov/Taxonomy/Browser/wwwtax.cgi?lvl=0&id=119260" target="new">[NCBI link]</a><br/>[<i>Cinamomum cassia</i> Blume]			trans-cinnamic acid	444539	392447	http://www.ncbi.nlm.nih.gov/pubmed/12553890
Cinnamomi Cortex	Cinnamon Bark	육계	肉桂	[<i>Cinnamomum cassia</i> Presl]<a href="http://www.ncbi.nlm.nih.gov/Taxonomy/Browser/wwwtax.cgi?lvl=0&id=119260" target="new">[NCBI link]</a><br/>[<i>Cinamomum cassia</i> Blume]			eugenol	3314	13876103	http://www.ncbi.nlm.nih.gov/pubmed/12553890
Cinnamomi Cortex	Cinnamon Bark	육계	肉桂	[<i>Cinnamomum cassia</i> Presl]<a href="http://www.ncbi.nlm.nih.gov/Taxonomy/Browser/wwwtax.cgi?lvl=0&id=119260" target="new">[NCBI link]</a><br/>[<i>Cinamomum cassia</i> Blume]			procyanidin oligomer		97011|129882	http://www.ncbi.nlm.nih.gov/pubmed/20851586
Cinnamomi Cortex	Cinnamon Bark	육계	肉桂	[<i>Cinnamomum cassia</i> Presl]<a href="http://www.ncbi.nlm.nih.gov/Taxonomy/Browser/wwwtax.cgi?lvl=0&id=119260" target="new">[NCBI link]</a><br/>[<i>Cinamomum cassia</i> Blume]			procyanidin	107876	97011|129882	http://www.ncbi.nlm.nih.gov/pubmed/23833722
Cinnamomi Cortex	Cinnamon Bark	육계	肉桂	[<i>Cinnamomum cassia</i> Presl]<a href="http://www.ncbi.nlm.nih.gov/Taxonomy/Browser/wwwtax.cgi?lvl=0&id=119260" target="new">[NCBI link]</a><br/>[<i>Cinamomum cassia</i> Blume]			tannin		25031915	http://www.ncbi.nlm.nih.gov/pubmed/23833722
Cinnamomi Cortex	Cinnamon Bark	육계	肉桂	[<i>Cinnamomum cassia</i> Presl]<a href="http://www.ncbi.nlm.nih.gov/Taxonomy/Browser/wwwtax.cgi?lvl=0&id=119260" target="new">[NCBI link]</a><br/>[<i>Cinamomum cassia</i> Blume]			cinnamaldehyde	6428995|637511	553117	http://www.ncbi.nlm.nih.gov/pubmed/20056038
Cinnamomi Cortex	Cinnamon Bark	육계	肉桂	[<i>Cinnamomum cassia</i> Presl]<a href="http://www.ncbi.nlm.nih.gov/Taxonomy/Browser/wwwtax.cgi?lvl=0&id=119260" target="new">[NCBI link]</a><br/>[<i>Cinamomum cassia</i> Blume]			methyl eugenol	7127	21106140	http://www.ncbi.nlm.nih.gov/pubmed/20056038
Cinnamomi Cortex	Cinnamon Bark	육계	肉桂	[<i>Cinnamomum cassia</i> Presl]<a href="http://www.ncbi.nlm.nih.gov/Taxonomy/Browser/wwwtax.cgi?lvl=0&id=119260" target="new">[NCBI link]</a><br/>[<i>Cinamomum cassia</i> Blume]			camphor	2537|9543187|10050|230921|444294|159055	2441|139902|392267	http://www.ncbi.nlm.nih.gov/pubmed/21929331
Cinnamomi Cortex	Cinnamon Bark	육계	肉桂	[<i>Cinnamomum cassia</i> Presl]<a href="http://www.ncbi.nlm.nih.gov/Taxonomy/Browser/wwwtax.cgi?lvl=0&id=119260" target="new">[NCBI link]</a><br/>[<i>Cinamomum cassia</i> Blume]			terpinen-4-ol	2724161|5325830|11230	10756	http://www.ncbi.nlm.nih.gov/pubmed/21929331
Cinnamomi Cortex	Cinnamon Bark	육계	肉桂	[<i>Cinnamomum cassia</i> Presl]<a href="http://www.ncbi.nlm.nih.gov/Taxonomy/Browser/wwwtax.cgi?lvl=0&id=119260" target="new">[NCBI link]</a><br/>[<i>Cinamomum cassia</i> Blume]			linalool	6549|67179|443158	60523|391430|13849981	http://www.ncbi.nlm.nih.gov/pubmed/21929331
Cinnamomi Cortex	Cinnamon Bark	육계	肉桂	[<i>Cinnamomum cassia</i> Presl]<a href="http://www.ncbi.nlm.nih.gov/Taxonomy/Browser/wwwtax.cgi?lvl=0&id=119260" target="new">[NCBI link]</a><br/>[<i>Cinamomum cassia</i> Blume]			(E)-cinnamaldehyde	6428995|637511	553117	http://www.ncbi.nlm.nih.gov/pubmed/21929331
Cinnamomi Cortex	Cinnamon Bark	육계	肉桂	[<i>Cinnamomum cassia</i> Presl]<a href="http://www.ncbi.nlm.nih.gov/Taxonomy/Browser/wwwtax.cgi?lvl=0&id=119260" target="new">[NCBI link]</a><br/>[<i>Cinamomum cassia</i> Blume]			(4S)-(+)-terpinen-4-ol			http://www.ncbi.nlm.nih.gov/pubmed/21929331
Cinnamomi Cortex	Cinnamon Bark	육계	肉桂	[<i>Cinnamomum cassia</i> Presl]<a href="http://www.ncbi.nlm.nih.gov/Taxonomy/Browser/wwwtax.cgi?lvl=0&id=119260" target="new">[NCBI link]</a><br/>[<i>Cinamomum cassia</i> Blume]			cinnamaldehyde	6428995|637511	553117	http://www.ncbi.nlm.nih.gov/pubmed/21929331
Cinnamomi Cortex	Cinnamon Bark	육계	肉桂	[<i>Cinnamomum cassia</i> Presl]<a href="http://www.ncbi.nlm.nih.gov/Taxonomy/Browser/wwwtax.cgi?lvl=0&id=119260" target="new">[NCBI link]</a><br/>[<i>Cinamomum cassia</i> Blume]			D-limonene	440917	389747	http://www.ncbi.nlm.nih.gov/pubmed/21929331
Cinnamomi Cortex	Cinnamon Bark	육계	肉桂	[<i>Cinnamomum cassia</i> Presl]<a href="http://www.ncbi.nlm.nih.gov/Taxonomy/Browser/wwwtax.cgi?lvl=0&id=119260" target="new">[NCBI link]</a><br/>[<i>Cinamomum cassia</i> Blume]			(3S)-(+)-linalool	67179	60523	http://www.ncbi.nlm.nih.gov/pubmed/21929331
Cinnamomi Cortex	Cinnamon Bark	육계	肉桂	[<i>Cinnamomum cassia</i> Presl]<a href="http://www.ncbi.nlm.nih.gov/Taxonomy/Browser/wwwtax.cgi?lvl=0&id=119260" target="new">[NCBI link]</a><br/>[<i>Cinamomum cassia</i> Blume]			(3R)-(-)-linalool	443158	391430	http://www.ncbi.nlm.nih.gov/pubmed/21929331
Cinnamomi Cortex	Cinnamon Bark	육계	肉桂	[<i>Cinnamomum cassia</i> Presl]<a href="http://www.ncbi.nlm.nih.gov/Taxonomy/Browser/wwwtax.cgi?lvl=0&id=119260" target="new">[NCBI link]</a><br/>[<i>Cinamomum cassia</i> Blume]			(4R)-(-)-terpinen-4-ol			http://www.ncbi.nlm.nih.gov/pubmed/21929331
Cinnamomi Cortex	Cinnamon Bark	육계	肉桂	[<i>Cinnamomum cassia</i> Presl]<a href="http://www.ncbi.nlm.nih.gov/Taxonomy/Browser/wwwtax.cgi?lvl=0&id=119260" target="new">[NCBI link]</a><br/>[<i>Cinamomum cassia</i> Blume]			trans-cinnamaldehyde	637511	553117	http://www.ncbi.nlm.nih.gov/pubmed/21929331
Cinnamomi Cortex	Cinnamon Bark	육계	肉桂	[<i>Cinnamomum cassia</i> Presl]<a href="http://www.ncbi.nlm.nih.gov/Taxonomy/Browser/wwwtax.cgi?lvl=0&id=119260" target="new">[NCBI link]</a><br/>[<i>Cinamomum cassia</i> Blume]			cinnamyl acetate	5282110|5315912	7377	http://www.ncbi.nlm.nih.gov/pubmed/21929331
Cinnamomi Cortex	Cinnamon Bark	육계	肉桂	[<i>Cinnamomum cassia</i> Presl]<a href="http://www.ncbi.nlm.nih.gov/Taxonomy/Browser/wwwtax.cgi?lvl=0&id=119260" target="new">[NCBI link]</a><br/>[<i>Cinamomum cassia</i> Blume]			cinnamic acid	444539|5372954	392447	http://www.ncbi.nlm.nih.gov/pubmed/17623468
Cinnamomi Cortex	Cinnamon Bark	육계	肉桂	[<i>Cinnamomum cassia</i> Presl]<a href="http://www.ncbi.nlm.nih.gov/Taxonomy/Browser/wwwtax.cgi?lvl=0&id=119260" target="new">[NCBI link]</a><br/>[<i>Cinamomum cassia</i> Blume]			cinnamaldehyde	6428995|637511	553117	http://www.ncbi.nlm.nih.gov/pubmed/17623468
Cinnamomi Cortex	Cinnamon Bark	육계	肉桂	[<i>Cinnamomum cassia</i> Presl]<a href="http://www.ncbi.nlm.nih.gov/Taxonomy/Browser/wwwtax.cgi?lvl=0&id=119260" target="new">[NCBI link]</a><br/>[<i>Cinamomum cassia</i> Blume]			(-)-epicatechin	182232|1203|72276|9064	65230	http://www.ncbi.nlm.nih.gov/pubmed/17623468
Cinnamomi Cortex	Cinnamon Bark	육계	肉桂	[<i>Cinnamomum cassia</i> Presl]<a href="http://www.ncbi.nlm.nih.gov/Taxonomy/Browser/wwwtax.cgi?lvl=0&id=119260" target="new">[NCBI link]</a><br/>[<i>Cinamomum cassia</i> Blume]			eugenol	3314	13876103	http://www.ncbi.nlm.nih.gov/pubmed/17623468
Cinnamomi Cortex	Cinnamon Bark	육계	肉桂	[<i>Cinnamomum cassia</i> Presl]<a href="http://www.ncbi.nlm.nih.gov/Taxonomy/Browser/wwwtax.cgi?lvl=0&id=119260" target="new">[NCBI link]</a><br/>[<i>Cinamomum cassia</i> Blume]			protocatechuic acid	72	71	http://www.ncbi.nlm.nih.gov/pubmed/17623468
Cinnamomi Cortex	Cinnamon Bark	육계	肉桂	[<i>Cinnamomum cassia</i> Presl]<a href="http://www.ncbi.nlm.nih.gov/Taxonomy/Browser/wwwtax.cgi?lvl=0&id=119260" target="new">[NCBI link]</a><br/>[<i>Cinamomum cassia</i> Blume]			cinnamoid B			http://www.ncbi.nlm.nih.gov/pubmed/25725434
Cinnamomi Cortex	Cinnamon Bark	육계	肉桂	[<i>Cinnamomum cassia</i> Presl]<a href="http://www.ncbi.nlm.nih.gov/Taxonomy/Browser/wwwtax.cgi?lvl=0&id=119260" target="new">[NCBI link]</a><br/>[<i>Cinamomum cassia</i> Blume]			cinnamyl alcohol	5280511|5315892	21105870	http://www.ncbi.nlm.nih.gov/pubmed/25725434
Cinnamomi Cortex	Cinnamon Bark	육계	肉桂	[<i>Cinnamomum cassia</i> Presl]<a href="http://www.ncbi.nlm.nih.gov/Taxonomy/Browser/wwwtax.cgi?lvl=0&id=119260" target="new">[NCBI link]</a><br/>[<i>Cinamomum cassia</i> Blume]			cinnamic acid	444539|5372954	392447	http://www.ncbi.nlm.nih.gov/pubmed/25725434
Cinnamomi Cortex	Cinnamon Bark	육계	肉桂	[<i>Cinnamomum cassia</i> Presl]<a href="http://www.ncbi.nlm.nih.gov/Taxonomy/Browser/wwwtax.cgi?lvl=0&id=119260" target="new">[NCBI link]</a><br/>[<i>Cinamomum cassia</i> Blume]			cinnamoid C		577|5653|574|20175|13343|4575370	http://www.ncbi.nlm.nih.gov/pubmed/25725434
Cinnamomi Cortex	Cinnamon Bark	육계	肉桂	[<i>Cinnamomum cassia</i> Presl]<a href="http://www.ncbi.nlm.nih.gov/Taxonomy/Browser/wwwtax.cgi?lvl=0&id=119260" target="new">[NCBI link]</a><br/>[<i>Cinamomum cassia</i> Blume]			(4α,10β)-4,10-dihydroxy cadin-1(6)-en-5-one			http://www.ncbi.nlm.nih.gov/pubmed/25725434
Cinnamomi Cortex	Cinnamon Bark	육계	肉桂	[<i>Cinnamomum cassia</i> Presl]<a href="http://www.ncbi.nlm.nih.gov/Taxonomy/Browser/wwwtax.cgi?lvl=0&id=119260" target="new">[NCBI link]</a><br/>[<i>Cinamomum cassia</i> Blume]			cinnamoid A		582|44750667	http://www.ncbi.nlm.nih.gov/pubmed/25725434
Cinnamomi Cortex	Cinnamon Bark	육계	肉桂	[<i>Cinnamomum cassia</i> Presl]<a href="http://www.ncbi.nlm.nih.gov/Taxonomy/Browser/wwwtax.cgi?lvl=0&id=119260" target="new">[NCBI link]</a><br/>[<i>Cinamomum cassia</i> Blume]			(3S,5R,6S,7E)-3,5,6-trihydroxy-7-megastigmen-9-one			http://www.ncbi.nlm.nih.gov/pubmed/25725434
Cinnamomi Cortex	Cinnamon Bark	육계	肉桂	[<i>Cinnamomum cassia</i> Presl]<a href="http://www.ncbi.nlm.nih.gov/Taxonomy/Browser/wwwtax.cgi?lvl=0&id=119260" target="new">[NCBI link]</a><br/>[<i>Cinamomum cassia</i> Blume]			cinnamaldehyde	6428995|637511	553117	http://www.ncbi.nlm.nih.gov/pubmed/25725434
Cinnamomi Cortex	Cinnamon Bark	육계	肉桂	[<i>Cinnamomum cassia</i> Presl]<a href="http://www.ncbi.nlm.nih.gov/Taxonomy/Browser/wwwtax.cgi?lvl=0&id=119260" target="new">[NCBI link]</a><br/>[<i>Cinamomum cassia</i> Blume]			cinnzeylanine		35014064	http://www.ncbi.nlm.nih.gov/pubmed/25725434
Cinnamomi Cortex	Cinnamon Bark	육계	肉桂	[<i>Cinnamomum cassia</i> Presl]<a href="http://www.ncbi.nlm.nih.gov/Taxonomy/Browser/wwwtax.cgi?lvl=0&id=119260" target="new">[NCBI link]</a><br/>[<i>Cinamomum cassia</i> Blume]			cinnamoid D		411|645775|2062834|818617|561203|925871|2201600|2409307|290128|1092086|3830538|599757|667828|678393|930313|671527|1387782|1558302|2401057|174910|213382|706562|629262|737548|587836|680372|731257|814109|921547|921549|2398191|707870|826863|599758|707831|833682|4985809|734001|728106|2403827|561891|734011|85115|673557|2530|958270|5512178|922092|9732272|12538880|1547267|3899143|21539211|5511968|5511980…	http://www.ncbi.nlm.nih.gov/pubmed/25725434
Cinnamomi Cortex	Cinnamon Bark	육계	肉桂	[<i>Cinnamomum cassia</i> Presl]<a href="http://www.ncbi.nlm.nih.gov/Taxonomy/Browser/wwwtax.cgi?lvl=0&id=119260" target="new">[NCBI link]</a><br/>[<i>Cinamomum cassia</i> Blume]			ent-4β,10α-dihydroxy aromadendrane		21377040	http://www.ncbi.nlm.nih.gov/pubmed/25725434
Cinnamomi Cortex	Cinnamon Bark	육계	肉桂	[<i>Cinnamomum cassia</i> Presl]<a href="http://www.ncbi.nlm.nih.gov/Taxonomy/Browser/wwwtax.cgi?lvl=0&id=119260" target="new">[NCBI link]</a><br/>[<i>Cinamomum cassia</i> Blume]			(-)-15-hydroxy-T-muurolol	25195166	27024033|35518427	http://www.ncbi.nlm.nih.gov/pubmed/25725434
Cinnamomi Cortex	Cinnamon Bark	육계	肉桂	[<i>Cinnamomum cassia</i> Presl]<a href="http://www.ncbi.nlm.nih.gov/Taxonomy/Browser/wwwtax.cgi?lvl=0&id=119260" target="new">[NCBI link]</a><br/>[<i>Cinamomum cassia</i> Blume]			anhydrocinnzeylanine		35014281	http://www.ncbi.nlm.nih.gov/pubmed/25725434
Cinnamomi Cortex	Cinnamon Bark	육계	肉桂	[<i>Cinnamomum cassia</i> Presl]<a href="http://www.ncbi.nlm.nih.gov/Taxonomy/Browser/wwwtax.cgi?lvl=0&id=119260" target="new">[NCBI link]</a><br/>[<i>Cinamomum cassia</i> Blume]			15-hydroxy-α-cadinol			http://www.ncbi.nlm.nih.gov/pubmed/25725434
Cinnamomi Cortex	Cinnamon Bark	육계	肉桂	[<i>Cinnamomum cassia</i> Presl]<a href="http://www.ncbi.nlm.nih.gov/Taxonomy/Browser/wwwtax.cgi?lvl=0&id=119260" target="new">[NCBI link]</a><br/>[<i>Cinamomum cassia</i> Blume]			mustakone	102316377|24816380|12313013	28639001|35014251	http://www.ncbi.nlm.nih.gov/pubmed/25725434
Cinnamomi Cortex	Cinnamon Bark	육계	肉桂	[<i>Cinnamomum cassia</i> Presl]<a href="http://www.ncbi.nlm.nih.gov/Taxonomy/Browser/wwwtax.cgi?lvl=0&id=119260" target="new">[NCBI link]</a><br/>[<i>Cinamomum cassia</i> Blume]			caryolane-1,9β-diol	495836|382536		http://www.ncbi.nlm.nih.gov/pubmed/25725434
Cinnamomi Cortex	Cinnamon Bark	육계	肉桂	[<i>Cinnamomum cassia</i> Presl]<a href="http://www.ncbi.nlm.nih.gov/Taxonomy/Browser/wwwtax.cgi?lvl=0&id=119260" target="new">[NCBI link]</a><br/>[<i>Cinamomum cassia</i> Blume]			cinnzeylanone	101693755		http://www.ncbi.nlm.nih.gov/pubmed/25725434
Cinnamomi Cortex	Cinnamon Bark	육계	肉桂	[<i>Cinnamomum cassia</i> Presl]<a href="http://www.ncbi.nlm.nih.gov/Taxonomy/Browser/wwwtax.cgi?lvl=0&id=119260" target="new">[NCBI link]</a><br/>[<i>Cinamomum cassia</i> Blume]			anhydrocinnzeylanol	11783510	35014280	http://www.ncbi.nlm.nih.gov/pubmed/25725434
Cinnamomi Cortex	Cinnamon Bark	육계	肉桂	[<i>Cinnamomum cassia</i> Presl]<a href="http://www.ncbi.nlm.nih.gov/Taxonomy/Browser/wwwtax.cgi?lvl=0&id=119260" target="new">[NCBI link]</a><br/>[<i>Cinamomum cassia</i> Blume]			(2E,9E)-6,7-cis-dihydroxyhumulan-2,9-diene			http://www.ncbi.nlm.nih.gov/pubmed/25725434
Cinnamomi Cortex	Cinnamon Bark	육계	肉桂	[<i>Cinnamomum cassia</i> Presl]<a href="http://www.ncbi.nlm.nih.gov/Taxonomy/Browser/wwwtax.cgi?lvl=0&id=119260" target="new">[NCBI link]</a><br/>[<i>Cinamomum cassia</i> Blume]			cinnacasside A	25214691	28285983	http://www.ncbi.nlm.nih.gov/pubmed/25725434
Cinnamomi Cortex	Cinnamon Bark	육계	肉桂	[<i>Cinnamomum cassia</i> Presl]<a href="http://www.ncbi.nlm.nih.gov/Taxonomy/Browser/wwwtax.cgi?lvl=0&id=119260" target="new">[NCBI link]</a><br/>[<i>Cinamomum cassia</i> Blume]			cinnzeylanol	44559448	9265438|23326975|35014063	http://www.ncbi.nlm.nih.gov/pubmed/25725434
Cinnamomi Cortex	Cinnamon Bark	육계	肉桂	[<i>Cinnamomum cassia</i> Presl]<a href="http://www.ncbi.nlm.nih.gov/Taxonomy/Browser/wwwtax.cgi?lvl=0&id=119260" target="new">[NCBI link]</a><br/>[<i>Cinamomum cassia</i> Blume]			clovane-2β,9α-diol	495838		http://www.ncbi.nlm.nih.gov/pubmed/25725434
Cinnamomi Cortex	Cinnamon Bark	육계	肉桂	[<i>Cinnamomum cassia</i> Presl]<a href="http://www.ncbi.nlm.nih.gov/Taxonomy/Browser/wwwtax.cgi?lvl=0&id=119260" target="new">[NCBI link]</a><br/>[<i>Cinamomum cassia</i> Blume]			procyanidin B2	122738|5320711	109417	http://www.ncbi.nlm.nih.gov/pubmed/22920511
Cinnamomi Cortex	Cinnamon Bark	육계	肉桂	[<i>Cinnamomum cassia</i> Presl]<a href="http://www.ncbi.nlm.nih.gov/Taxonomy/Browser/wwwtax.cgi?lvl=0&id=119260" target="new">[NCBI link]</a><br/>[<i>Cinamomum cassia</i> Blume]			cinnamtannin B1	13990885|475277	417255	http://www.ncbi.nlm.nih.gov/pubmed/22920511
Cinnamomi Cortex	Cinnamon Bark	육계	肉桂	[<i>Cinnamomum cassia</i> Presl]<a href="http://www.ncbi.nlm.nih.gov/Taxonomy/Browser/wwwtax.cgi?lvl=0&id=119260" target="new">[NCBI link]</a><br/>[<i>Cinamomum cassia</i> Blume]			(-)-epicatechin	182232|1203|72276|9064	65230	http://www.ncbi.nlm.nih.gov/pubmed/22920511
Cinnamomi Cortex	Cinnamon Bark	육계	肉桂	[<i>Cinnamomum cassia</i> Presl]<a href="http://www.ncbi.nlm.nih.gov/Taxonomy/Browser/wwwtax.cgi?lvl=0&id=119260" target="new">[NCBI link]</a><br/>[<i>Cinamomum cassia</i> Blume]			procyanidin C1	169853	148540	http://www.ncbi.nlm.nih.gov/pubmed/22920511
Cinnamomi Cortex	Cinnamon Bark	육계	肉桂	[<i>Cinnamomum cassia</i> Presl]<a href="http://www.ncbi.nlm.nih.gov/Taxonomy/Browser/wwwtax.cgi?lvl=0&id=119260" target="new">[NCBI link]</a><br/>[<i>Cinamomum cassia</i> Blume]			cinnamyl alcohol	5280511|5315892	21105870	http://www.ncbi.nlm.nih.gov/pubmed/15796573
Cinnamomi Cortex	Cinnamon Bark	육계	肉桂	[<i>Cinnamomum cassia</i> Presl]<a href="http://www.ncbi.nlm.nih.gov/Taxonomy/Browser/wwwtax.cgi?lvl=0&id=119260" target="new">[NCBI link]</a><br/>[<i>Cinamomum cassia</i> Blume]			cinnamic acid	444539|5372954	392447	http://www.ncbi.nlm.nih.gov/pubmed/15796573
Cinnamomi Cortex	Cinnamon Bark	육계	肉桂	[<i>Cinnamomum cassia</i> Presl]<a href="http://www.ncbi.nlm.nih.gov/Taxonomy/Browser/wwwtax.cgi?lvl=0&id=119260" target="new">[NCBI link]</a><br/>[<i>Cinamomum cassia</i> Blume]			cinnamaldehyde	6428995|637511	553117	http://www.ncbi.nlm.nih.gov/pubmed/15796573
Cinnamomi Cortex	Cinnamon Bark	육계	肉桂	[<i>Cinnamomum cassia</i> Presl]<a href="http://www.ncbi.nlm.nih.gov/Taxonomy/Browser/wwwtax.cgi?lvl=0&id=119260" target="new">[NCBI link]</a><br/>[<i>Cinamomum cassia</i> Blume]			coumarin	323|94381	13848793	http://www.ncbi.nlm.nih.gov/pubmed/15796573
Cinnamomi Cortex	Cinnamon Bark	육계	肉桂	[<i>Cinnamomum cassia</i> Presl]<a href="http://www.ncbi.nlm.nih.gov/Taxonomy/Browser/wwwtax.cgi?lvl=0&id=119260" target="new">[NCBI link]</a><br/>[<i>Cinamomum cassia</i> Blume]			2'-hydroxycinnamaldehyde		4476786	http://www.ncbi.nlm.nih.gov/pubmed/17252435
Cinnamomi Cortex	Cinnamon Bark	육계	肉桂	[<i>Cinnamomum cassia</i> Presl]<a href="http://www.ncbi.nlm.nih.gov/Taxonomy/Browser/wwwtax.cgi?lvl=0&id=119260" target="new">[NCBI link]</a><br/>[<i>Cinamomum cassia</i> Blume]			cinnamaldehyde	6428995|637511	553117	http://www.ncbi.nlm.nih.gov/pubmed/18588699
Cinnamomi Cortex	Cinnamon Bark	육계	肉桂	[<i>Cinnamomum cassia</i> Presl]<a href="http://www.ncbi.nlm.nih.gov/Taxonomy/Browser/wwwtax.cgi?lvl=0&id=119260" target="new">[NCBI link]</a><br/>[<i>Cinamomum cassia</i> Blume]			caryophyllene	6429301|5322111|5354499|5281515|20831623|5281522	4444848	http://www.ncbi.nlm.nih.gov/pubmed/22980836
Cinnamomi Cortex	Cinnamon Bark	육계	肉桂	[<i>Cinnamomum cassia</i> Presl]<a href="http://www.ncbi.nlm.nih.gov/Taxonomy/Browser/wwwtax.cgi?lvl=0&id=119260" target="new">[NCBI link]</a><br/>[<i>Cinamomum cassia</i> Blume]			isosativene	16217514	462029|491175	http://www.ncbi.nlm.nih.gov/pubmed/22980836
Cinnamomi Cortex	Cinnamon Bark	육계	肉桂	[<i>Cinnamomum cassia</i> Presl]<a href="http://www.ncbi.nlm.nih.gov/Taxonomy/Browser/wwwtax.cgi?lvl=0&id=119260" target="new">[NCBI link]</a><br/>[<i>Cinamomum cassia</i> Blume]			β-cubebene	518814|6432083		http://www.ncbi.nlm.nih.gov/pubmed/22980836
Cinnamomi Cortex	Cinnamon Bark	육계	肉桂	[<i>Cinnamomum cassia</i> Presl]<a href="http://www.ncbi.nlm.nih.gov/Taxonomy/Browser/wwwtax.cgi?lvl=0&id=119260" target="new">[NCBI link]</a><br/>[<i>Cinamomum cassia</i> Blume]			α-cedrene	6431015	4936353	http://www.ncbi.nlm.nih.gov/pubmed/22980836
Cinnamomi Cortex	Cinnamon Bark	육계	肉桂	[<i>Cinnamomum cassia</i> Presl]<a href="http://www.ncbi.nlm.nih.gov/Taxonomy/Browser/wwwtax.cgi?lvl=0&id=119260" target="new">[NCBI link]</a><br/>[<i>Cinamomum cassia</i> Blume]			α-cubebene	86609	390811	http://www.ncbi.nlm.nih.gov/pubmed/22980836
Cinnamomi Cortex	Cinnamon Bark	육계	肉桂	[<i>Cinnamomum cassia</i> Presl]<a href="http://www.ncbi.nlm.nih.gov/Taxonomy/Browser/wwwtax.cgi?lvl=0&id=119260" target="new">[NCBI link]</a><br/>[<i>Cinamomum cassia</i> Blume]			γ-cadinene	6432404	4937651	http://www.ncbi.nlm.nih.gov/pubmed/22980836
Cinnamomi Cortex	Cinnamon Bark	육계	肉桂	[<i>Cinnamomum cassia</i> Presl]<a href="http://www.ncbi.nlm.nih.gov/Taxonomy/Browser/wwwtax.cgi?lvl=0&id=119260" target="new">[NCBI link]</a><br/>[<i>Cinamomum cassia</i> Blume]			δ-cadinene	12306054|12306059	389830	http://www.ncbi.nlm.nih.gov/pubmed/22980836
Cinnamomi Cortex	Cinnamon Bark	육계	肉桂	[<i>Cinnamomum cassia</i> Presl]<a href="http://www.ncbi.nlm.nih.gov/Taxonomy/Browser/wwwtax.cgi?lvl=0&id=119260" target="new">[NCBI link]</a><br/>[<i>Cinamomum cassia</i> Blume]			γ-muurolene	6432308		http://www.ncbi.nlm.nih.gov/pubmed/22980836
Cinnamomi Cortex	Cinnamon Bark	육계	肉桂	[<i>Cinnamomum cassia</i> Presl]<a href="http://www.ncbi.nlm.nih.gov/Taxonomy/Browser/wwwtax.cgi?lvl=0&id=119260" target="new">[NCBI link]</a><br/>[<i>Cinamomum cassia</i> Blume]			α-cadinol	519662|6432221|6431302	453285	http://www.ncbi.nlm.nih.gov/pubmed/22980836
Cinnamomi Cortex	Cinnamon Bark	육계	肉桂	[<i>Cinnamomum cassia</i> Presl]<a href="http://www.ncbi.nlm.nih.gov/Taxonomy/Browser/wwwtax.cgi?lvl=0&id=119260" target="new">[NCBI link]</a><br/>[<i>Cinamomum cassia</i> Blume]			cinnamic aldehyde	637511	553117|4934372	http://www.ncbi.nlm.nih.gov/pubmed/22980836
Cinnamomi Cortex	Cinnamon Bark	육계	肉桂	[<i>Cinnamomum cassia</i> Presl]<a href="http://www.ncbi.nlm.nih.gov/Taxonomy/Browser/wwwtax.cgi?lvl=0&id=119260" target="new">[NCBI link]</a><br/>[<i>Cinamomum cassia</i> Blume]			copaene	92042749|25245021|70678558|19725|12303902|636457|442355	10231594	http://www.ncbi.nlm.nih.gov/pubmed/22980836
Cinnamomi Cortex	Cinnamon Bark	육계	肉桂	[<i>Cinnamomum cassia</i> Presl]<a href="http://www.ncbi.nlm.nih.gov/Taxonomy/Browser/wwwtax.cgi?lvl=0&id=119260" target="new">[NCBI link]</a><br/>[<i>Cinamomum cassia</i> Blume]			α-calacorene	528708		http://www.ncbi.nlm.nih.gov/pubmed/22980836
Cinnamomi Cortex	Cinnamon Bark	육계	肉桂	[<i>Cinnamomum cassia</i> Presl]<a href="http://www.ncbi.nlm.nih.gov/Taxonomy/Browser/wwwtax.cgi?lvl=0&id=119260" target="new">[NCBI link]</a><br/>[<i>Cinamomum cassia</i> Blume]			calamenene	11298625|6429077|6429022|10224	9807|4934454|9473602	http://www.ncbi.nlm.nih.gov/pubmed/22980836
Cinnamomi Cortex	Cinnamon Bark	육계	肉桂	[<i>Cinnamomum cassia</i> Presl]<a href="http://www.ncbi.nlm.nih.gov/Taxonomy/Browser/wwwtax.cgi?lvl=0&id=119260" target="new">[NCBI link]</a><br/>[<i>Cinamomum cassia</i> Blume]			α-muurolene	101708|12306049	10209840	http://www.ncbi.nlm.nih.gov/pubmed/22980836
Cinnamomi Cortex	Cinnamon Bark	육계	肉桂	[<i>Cinnamomum cassia</i> Presl]<a href="http://www.ncbi.nlm.nih.gov/Taxonomy/Browser/wwwtax.cgi?lvl=0&id=119260" target="new">[NCBI link]</a><br/>[<i>Cinamomum cassia</i> Blume]			procyanidin B2	122738|5320711	109417	http://www.ncbi.nlm.nih.gov/pubmed/23472464
Cinnamomi Cortex	Cinnamon Bark	육계	肉桂	[<i>Cinnamomum cassia</i> Presl]<a href="http://www.ncbi.nlm.nih.gov/Taxonomy/Browser/wwwtax.cgi?lvl=0&id=119260" target="new">[NCBI link]</a><br/>[<i>Cinamomum cassia</i> Blume]			cinncasinol A		582|44750667	http://www.ncbi.nlm.nih.gov/pubmed/23472464
Cinnamomi Cortex	Cinnamon Bark	육계	肉桂	[<i>Cinnamomum cassia</i> Presl]<a href="http://www.ncbi.nlm.nih.gov/Taxonomy/Browser/wwwtax.cgi?lvl=0&id=119260" target="new">[NCBI link]</a><br/>[<i>Cinamomum cassia</i> Blume]			cinnzeylanine		35014064	http://www.ncbi.nlm.nih.gov/pubmed/23472464
Cinnamomi Cortex	Cinnamon Bark	육계	肉桂	[<i>Cinnamomum cassia</i> Presl]<a href="http://www.ncbi.nlm.nih.gov/Taxonomy/Browser/wwwtax.cgi?lvl=0&id=119260" target="new">[NCBI link]</a><br/>[<i>Cinamomum cassia</i> Blume]			anhydrocinnzeylanol	11783510	35014280	http://www.ncbi.nlm.nih.gov/pubmed/23472464
Cinnamomi Cortex	Cinnamon Bark	육계	肉桂	[<i>Cinnamomum cassia</i> Presl]<a href="http://www.ncbi.nlm.nih.gov/Taxonomy/Browser/wwwtax.cgi?lvl=0&id=119260" target="new">[NCBI link]</a><br/>[<i>Cinamomum cassia</i> Blume]			epicatechin	182232|1203|72276|9064	65230	http://www.ncbi.nlm.nih.gov/pubmed/23472464
Cinnamomi Cortex	Cinnamon Bark	육계	肉桂	[<i>Cinnamomum cassia</i> Presl]<a href="http://www.ncbi.nlm.nih.gov/Taxonomy/Browser/wwwtax.cgi?lvl=0&id=119260" target="new">[NCBI link]</a><br/>[<i>Cinamomum cassia</i> Blume]			cinnzeylanol	44559448	9265438|23326975|35014063	http://www.ncbi.nlm.nih.gov/pubmed/23472464
Cinnamomi Cortex	Cinnamon Bark	육계	肉桂	[<i>Cinnamomum cassia</i> Presl]<a href="http://www.ncbi.nlm.nih.gov/Taxonomy/Browser/wwwtax.cgi?lvl=0&id=119260" target="new">[NCBI link]</a><br/>[<i>Cinamomum cassia</i> Blume]			cinnamic acid	444539|5372954	392447	http://www.ncbi.nlm.nih.gov/pubmed/23140731
Cinnamomi Cortex	Cinnamon Bark	육계	肉桂	[<i>Cinnamomum cassia</i> Presl]<a href="http://www.ncbi.nlm.nih.gov/Taxonomy/Browser/wwwtax.cgi?lvl=0&id=119260" target="new">[NCBI link]</a><br/>[<i>Cinamomum cassia</i> Blume]			cinnamyl alcohol	5280511|5315892	21105870	http://www.ncbi.nlm.nih.gov/pubmed/23140731
Cinnamomi Cortex	Cinnamon Bark	육계	肉桂	[<i>Cinnamomum cassia</i> Presl]<a href="http://www.ncbi.nlm.nih.gov/Taxonomy/Browser/wwwtax.cgi?lvl=0&id=119260" target="new">[NCBI link]</a><br/>[<i>Cinamomum cassia</i> Blume]			2-methoxy cinnamaldehyde	641298|25021887	14441	http://www.ncbi.nlm.nih.gov/pubmed/23140731
Cinnamomi Cortex	Cinnamon Bark	육계	肉桂	[<i>Cinnamomum cassia</i> Presl]<a href="http://www.ncbi.nlm.nih.gov/Taxonomy/Browser/wwwtax.cgi?lvl=0&id=119260" target="new">[NCBI link]</a><br/>[<i>Cinamomum cassia</i> Blume]			cinnamaldehyde	6428995|637511	553117	http://www.ncbi.nlm.nih.gov/pubmed/23140731
Cinnamomi Cortex	Cinnamon Bark	육계	肉桂	[<i>Cinnamomum cassia</i> Presl]<a href="http://www.ncbi.nlm.nih.gov/Taxonomy/Browser/wwwtax.cgi?lvl=0&id=119260" target="new">[NCBI link]</a><br/>[<i>Cinamomum cassia</i> Blume]			eugenol	3314	13876103	http://www.ncbi.nlm.nih.gov/pubmed/23140731
Cinnamomi Cortex	Cinnamon Bark	육계	肉桂	[<i>Cinnamomum cassia</i> Presl]<a href="http://www.ncbi.nlm.nih.gov/Taxonomy/Browser/wwwtax.cgi?lvl=0&id=119260" target="new">[NCBI link]</a><br/>[<i>Cinamomum cassia</i> Blume]			2-hydroxyl cinnamaldehyde		553117|4510481|301	http://www.ncbi.nlm.nih.gov/pubmed/23140731
Cinnamomi Cortex	Cinnamon Bark	육계	肉桂	[<i>Cinnamomum cassia</i> Presl]<a href="http://www.ncbi.nlm.nih.gov/Taxonomy/Browser/wwwtax.cgi?lvl=0&id=119260" target="new">[NCBI link]</a><br/>[<i>Cinamomum cassia</i> Blume]			coumarin	323|94381	13848793	http://www.ncbi.nlm.nih.gov/pubmed/23140731
Cinnamomi Cortex	Cinnamon Bark	육계	肉桂	[<i>Cinnamomum cassia</i> Presl]<a href="http://www.ncbi.nlm.nih.gov/Taxonomy/Browser/wwwtax.cgi?lvl=0&id=119260" target="new">[NCBI link]</a><br/>[<i>Cinamomum cassia</i> Blume]			cinnamaldehyde	6428995|637511	553117	http://www.ncbi.nlm.nih.gov/pubmed/20423713
Cinnamomi Cortex	Cinnamon Bark	육계	肉桂	[<i>Cinnamomum cassia</i> Presl]<a href="http://www.ncbi.nlm.nih.gov/Taxonomy/Browser/wwwtax.cgi?lvl=0&id=119260" target="new">[NCBI link]</a><br/>[<i>Cinamomum cassia</i> Blume]			2'-hydroxycinnamaldehyde		4476786	http://www.ncbi.nlm.nih.gov/pubmed/20933287
Cinnamomi Cortex	Cinnamon Bark	육계	肉桂	[<i>Cinnamomum cassia</i> Presl]<a href="http://www.ncbi.nlm.nih.gov/Taxonomy/Browser/wwwtax.cgi?lvl=0&id=119260" target="new">[NCBI link]</a><br/>[<i>Cinamomum cassia</i> Blume]			2-methoxy cinnamaldehyde	641298|25021887	14441	http://www.ncbi.nlm.nih.gov/pubmed/23270234
Cinnamomi Cortex	Cinnamon Bark	육계	肉桂	[<i>Cinnamomum cassia</i> Presl]<a href="http://www.ncbi.nlm.nih.gov/Taxonomy/Browser/wwwtax.cgi?lvl=0&id=119260" target="new">[NCBI link]</a><br/>[<i>Cinamomum cassia</i> Blume]			cinnamaldehyde	6428995|637511	553117	http://www.ncbi.nlm.nih.gov/pubmed/23270234
Cinnamomi Cortex	Cinnamon Bark	육계	肉桂	[<i>Cinnamomum cassia</i> Presl]<a href="http://www.ncbi.nlm.nih.gov/Taxonomy/Browser/wwwtax.cgi?lvl=0&id=119260" target="new">[NCBI link]</a><br/>[<i>Cinamomum cassia</i> Blume]			2-hydroxyl cinnamaldehyde		553117|4510481|301	http://www.ncbi.nlm.nih.gov/pubmed/23270234
Cinnamomi Cortex	Cinnamon Bark	육계	肉桂	[<i>Cinnamomum cassia</i> Presl]<a href="http://www.ncbi.nlm.nih.gov/Taxonomy/Browser/wwwtax.cgi?lvl=0&id=119260" target="new">[NCBI link]</a><br/>[<i>Cinamomum cassia</i> Blume]			coumarin	323|94381	13848793	http://www.ncbi.nlm.nih.gov/pubmed/23270234
Cinnamomi Cortex	Cinnamon Bark	육계	肉桂	[<i>Cinnamomum cassia</i> Presl]<a href="http://www.ncbi.nlm.nih.gov/Taxonomy/Browser/wwwtax.cgi?lvl=0&id=119260" target="new">[NCBI link]</a><br/>[<i>Cinamomum cassia</i> Blume]			cis-cinnamaldehyde	6428995	4934372	http://www.ncbi.nlm.nih.gov/pubmed/16710900
Cinnamomi Cortex	Cinnamon Bark	육계	肉桂	[<i>Cinnamomum cassia</i> Presl]<a href="http://www.ncbi.nlm.nih.gov/Taxonomy/Browser/wwwtax.cgi?lvl=0&id=119260" target="new">[NCBI link]</a><br/>[<i>Cinamomum cassia</i> Blume]			o-methoxy-cinnamaldehyde	15173|25021887|641298	556589	http://www.ncbi.nlm.nih.gov/pubmed/16710900
Cinnamomi Cortex	Cinnamon Bark	육계	肉桂	[<i>Cinnamomum cassia</i> Presl]<a href="http://www.ncbi.nlm.nih.gov/Taxonomy/Browser/wwwtax.cgi?lvl=0&id=119260" target="new">[NCBI link]</a><br/>[<i>Cinamomum cassia</i> Blume]			trans-cinnamaldehyde	637511	553117	http://www.ncbi.nlm.nih.gov/pubmed/16710900
Cinnamomi Cortex	Cinnamon Bark	육계	肉桂	[<i>Cinnamomum cassia</i> Presl]<a href="http://www.ncbi.nlm.nih.gov/Taxonomy/Browser/wwwtax.cgi?lvl=0&id=119260" target="new">[NCBI link]</a><br/>[<i>Cinamomum cassia</i> Blume]			safrole	5144	13848731	http://www.ncbi.nlm.nih.gov/pubmed/20572266
Cinnamomi Cortex	Cinnamon Bark	육계	肉桂	[<i>Cinnamomum cassia</i> Presl]<a href="http://www.ncbi.nlm.nih.gov/Taxonomy/Browser/wwwtax.cgi?lvl=0&id=119260" target="new">[NCBI link]</a><br/>[<i>Cinamomum cassia</i> Blume]			cinnamic acid	444539|5372954	392447	http://www.ncbi.nlm.nih.gov/pubmed/20572266
Cinnamomi Cortex	Cinnamon Bark	육계	肉桂	[<i>Cinnamomum cassia</i> Presl]<a href="http://www.ncbi.nlm.nih.gov/Taxonomy/Browser/wwwtax.cgi?lvl=0&id=119260" target="new">[NCBI link]</a><br/>[<i>Cinamomum cassia</i> Blume]			2-methoxycinnamic acid	734154	641429	http://www.ncbi.nlm.nih.gov/pubmed/20572266
Cinnamomi Cortex	Cinnamon Bark	육계	肉桂	[<i>Cinnamomum cassia</i> Presl]<a href="http://www.ncbi.nlm.nih.gov/Taxonomy/Browser/wwwtax.cgi?lvl=0&id=119260" target="new">[NCBI link]</a><br/>[<i>Cinamomum cassia</i> Blume]			copaene	92042749|25245021|70678558|19725|12303902|636457|442355	10231594	http://www.ncbi.nlm.nih.gov/pubmed/20572266
Cinnamomi Cortex	Cinnamon Bark	육계	肉桂	[<i>Cinnamomum cassia</i> Presl]<a href="http://www.ncbi.nlm.nih.gov/Taxonomy/Browser/wwwtax.cgi?lvl=0&id=119260" target="new">[NCBI link]</a><br/>[<i>Cinamomum cassia</i> Blume]			quercitrin	5280459	4444112	http://www.ncbi.nlm.nih.gov/pubmed/12553890
Cinnamomi Cortex	Cinnamon Bark	육계	肉桂	[<i>Cinnamomum cassia</i> Presl]<a href="http://www.ncbi.nlm.nih.gov/Taxonomy/Browser/wwwtax.cgi?lvl=0&id=119260" target="new">[NCBI link]</a><br/>[<i>Cinamomum cassia</i> Blume]			cinnamoid E		148908|8550177|788374|58756|5385135|85661|588162|414625|498281|2073595|5513758|795673|817413|570753|2054455|643477|677428|963030|1511002|2128988|2378030|4985816|611673|5373774|5513840|414632|4460520|5380714|945308|5380676|511852|645529|735435|736531|1511027|2399395|91060|734530|2650452|414633|927377|2850759|759880|2127311|2252951|709113|736253|2841567|5380551|5380833|5382211|5385134|736289|844541…	http://www.ncbi.nlm.nih.gov/pubmed/25725434

## Sheet: Table S2
Supplementary 2. Target genes of Astragalus membranaceus on TM-MC database
LATIN	COMMON	KOREAN	CHINESE	SCIENCE	EFFECT	TREAT	CHEMICAL COMPOUND	CID	CSID	LINK
Astragali Radix	Astragalus Root	황기	黃芪	[<i>Astragalus membranaceus</i> Bunge, <i>Astragalus membranaceus</i> (Fisch.) Bge. var. <i>mongholicus</i> (Bge.) Hsiao, <i>Astragalus membranaceus</i> (Fisch.) Bge., <i>Astragalus membranaceus</i> Bunge var. <i>mongholicus</i> Hsiao]<a href="http://www.ncbi.nlm.nih.gov/Taxonomy/Browser/wwwtax.cgi?lvl=0&id=649199" target="new">[NCBI link]</a><br/>[<i>Astragalus mongholicus</i> Bunge]			formononetin	5280378	4444070	http://www.ncbi.nlm.nih.gov/pubmed/20735814
Astragali Radix	Astragalus Root	황기	黃芪	[<i>Astragalus membranaceus</i> Bunge, <i>Astragalus membranaceus</i> (Fisch.) Bge. var. <i>mongholicus</i> (Bge.) Hsiao, <i>Astragalus membranaceus</i> (Fisch.) Bge., <i>Astragalus membranaceus</i> Bunge var. <i>mongholicus</i> Hsiao]<a href="http://www.ncbi.nlm.nih.gov/Taxonomy/Browser/wwwtax.cgi?lvl=0&id=649199" target="new">[NCBI link]</a><br/>[<i>Astragalus mongholicus</i> Bunge]			calycosin-7-β-D-glucoside			http://www.ncbi.nlm.nih.gov/pubmed/20735814
Astragali Radix	Astragalus Root	황기	黃芪	[<i>Astragalus membranaceus</i> Bunge, <i>Astragalus membranaceus</i> (Fisch.) Bge. var. <i>mongholicus</i> (Bge.) Hsiao, <i>Astragalus membranaceus</i> (Fisch.) Bge., <i>Astragalus membranaceus</i> Bunge var. <i>mongholicus</i> Hsiao]<a href="http://www.ncbi.nlm.nih.gov/Taxonomy/Browser/wwwtax.cgi?lvl=0&id=649199" target="new">[NCBI link]</a><br/>[<i>Astragalus mongholicus</i> Bunge]			ononin	442813	391135	http://www.ncbi.nlm.nih.gov/pubmed/20735814
Astragali Radix	Astragalus Root	황기	黃芪	[<i>Astragalus membranaceus</i> Bunge, <i>Astragalus membranaceus</i> (Fisch.) Bge. var. <i>mongholicus</i> (Bge.) Hsiao, <i>Astragalus membranaceus</i> (Fisch.) Bge., <i>Astragalus membranaceus</i> Bunge var. <i>mongholicus</i> Hsiao]<a href="http://www.ncbi.nlm.nih.gov/Taxonomy/Browser/wwwtax.cgi?lvl=0&id=649199" target="new">[NCBI link]</a><br/>[<i>Astragalus mongholicus</i> Bunge]			astragaloside IV	24720993|74787536|500122|13943297|71463944|77519853|158694|45006101|13943299	10259289	http://www.ncbi.nlm.nih.gov/pubmed/12212102
Astragali Radix	Astragalus Root	황기	黃芪	[<i>Astragalus membranaceus</i> Bunge, <i>Astragalus membranaceus</i> (Fisch.) Bge. var. <i>mongholicus</i> (Bge.) Hsiao, <i>Astragalus membranaceus</i> (Fisch.) Bge., <i>Astragalus membranaceus</i> Bunge var. <i>mongholicus</i> Hsiao]<a href="http://www.ncbi.nlm.nih.gov/Taxonomy/Browser/wwwtax.cgi?lvl=0&id=649199" target="new">[NCBI link]</a><br/>[<i>Astragalus mongholicus</i> Bunge]			astragaloside IV	24720993|74787536|500122|13943297|71463944|77519853|158694|45006101|13943299	10259289	http://www.ncbi.nlm.nih.gov/pubmed/23028693
Astragali Radix	Astragalus Root	황기	黃芪	[<i>Astragalus membranaceus</i> Bunge, <i>Astragalus membranaceus</i> (Fisch.) Bge. var. <i>mongholicus</i> (Bge.) Hsiao, <i>Astragalus membranaceus</i> (Fisch.) Bge., <i>Astragalus membranaceus</i> Bunge var. <i>mongholicus</i> Hsiao]<a href="http://www.ncbi.nlm.nih.gov/Taxonomy/Browser/wwwtax.cgi?lvl=0&id=649199" target="new">[NCBI link]</a><br/>[<i>Astragalus mongholicus</i> Bunge]			astragaloside IV	24720993|74787536|500122|13943297|71463944|77519853|158694|45006101|13943299	10259289	http://www.ncbi.nlm.nih.gov/pubmed/22016973
Astragali Radix	Astragalus Root	황기	黃芪	[<i>Astragalus membranaceus</i> Bunge, <i>Astragalus membranaceus</i> (Fisch.) Bge. var. <i>mongholicus</i> (Bge.) Hsiao, <i>Astragalus membranaceus</i> (Fisch.) Bge., <i>Astragalus membranaceus</i> Bunge var. <i>mongholicus</i> Hsiao]<a href="http://www.ncbi.nlm.nih.gov/Taxonomy/Browser/wwwtax.cgi?lvl=0&id=649199" target="new">[NCBI link]</a><br/>[<i>Astragalus mongholicus</i> Bunge]			3-O-β-D-xylopyranosyl-6-O-β-D-glucopyranosyl-cycloastragenol			http://www.ncbi.nlm.nih.gov/pubmed/16307859
Astragali Radix	Astragalus Root	황기	黃芪	[<i>Astragalus membranaceus</i> Bunge, <i>Astragalus membranaceus</i> (Fisch.) Bge. var. <i>mongholicus</i> (Bge.) Hsiao, <i>Astragalus membranaceus</i> (Fisch.) Bge., <i>Astragalus membranaceus</i> Bunge var. <i>mongholicus</i> Hsiao]<a href="http://www.ncbi.nlm.nih.gov/Taxonomy/Browser/wwwtax.cgi?lvl=0&id=649199" target="new">[NCBI link]</a><br/>[<i>Astragalus mongholicus</i> Bunge]			astragaloside IV	24720993|74787536|500122|13943297|71463944|77519853|158694|45006101|13943299	10259289	http://www.ncbi.nlm.nih.gov/pubmed/16307859
Astragali Radix	Astragalus Root	황기	黃芪	[<i>Astragalus membranaceus</i> Bunge, <i>Astragalus membranaceus</i> (Fisch.) Bge. var. <i>mongholicus</i> (Bge.) Hsiao, <i>Astragalus membranaceus</i> (Fisch.) Bge., <i>Astragalus membranaceus</i> Bunge var. <i>mongholicus</i> Hsiao]<a href="http://www.ncbi.nlm.nih.gov/Taxonomy/Browser/wwwtax.cgi?lvl=0&id=649199" target="new">[NCBI link]</a><br/>[<i>Astragalus mongholicus</i> Bunge]			(6aR,11aR) 9,10-di-methoxypterocarpan-3-O-β-D-glucopyranoside			http://www.ncbi.nlm.nih.gov/pubmed/14753698
Astragali Radix	Astragalus Root	황기	黃芪	[<i>Astragalus membranaceus</i> Bunge, <i>Astragalus membranaceus</i> (Fisch.) Bge. var. <i>mongholicus</i> (Bge.) Hsiao, <i>Astragalus membranaceus</i> (Fisch.) Bge., <i>Astragalus membranaceus</i> Bunge var. <i>mongholicus</i> Hsiao]<a href="http://www.ncbi.nlm.nih.gov/Taxonomy/Browser/wwwtax.cgi?lvl=0&id=649199" target="new">[NCBI link]</a><br/>[<i>Astragalus mongholicus</i> Bunge]			(3R)-(-)-7,2'-dihydroxy-3',4'-dimethyl isoflavan-7-O-β-D-glucopyranoside			http://www.ncbi.nlm.nih.gov/pubmed/14753698
Astragali Radix	Astragalus Root	황기	黃芪	[<i>Astragalus membranaceus</i> Bunge, <i>Astragalus membranaceus</i> (Fisch.) Bge. var. <i>mongholicus</i> (Bge.) Hsiao, <i>Astragalus membranaceus</i> (Fisch.) Bge., <i>Astragalus membranaceus</i> Bunge var. <i>mongholicus</i> Hsiao]<a href="http://www.ncbi.nlm.nih.gov/Taxonomy/Browser/wwwtax.cgi?lvl=0&id=649199" target="new">[NCBI link]</a><br/>[<i>Astragalus mongholicus</i> Bunge]			calycosin-7-O-β-D-glucoside			http://www.ncbi.nlm.nih.gov/pubmed/18353340
Astragali Radix	Astragalus Root	황기	黃芪	[<i>Astragalus membranaceus</i> Bunge, <i>Astragalus membranaceus</i> (Fisch.) Bge. var. <i>mongholicus</i> (Bge.) Hsiao, <i>Astragalus membranaceus</i> (Fisch.) Bge., <i>Astragalus membranaceus</i> Bunge var. <i>mongholicus</i> Hsiao]<a href="http://www.ncbi.nlm.nih.gov/Taxonomy/Browser/wwwtax.cgi?lvl=0&id=649199" target="new">[NCBI link]</a><br/>[<i>Astragalus mongholicus</i> Bunge]			astragaloside II	71306915	328040|10142662|24534070|30790840	http://www.ncbi.nlm.nih.gov/pubmed/18353340
Astragali Radix	Astragalus Root	황기	黃芪	[<i>Astragalus membranaceus</i> Bunge, <i>Astragalus membranaceus</i> (Fisch.) Bge. var. <i>mongholicus</i> (Bge.) Hsiao, <i>Astragalus membranaceus</i> (Fisch.) Bge., <i>Astragalus membranaceus</i> Bunge var. <i>mongholicus</i> Hsiao]<a href="http://www.ncbi.nlm.nih.gov/Taxonomy/Browser/wwwtax.cgi?lvl=0&id=649199" target="new">[NCBI link]</a><br/>[<i>Astragalus mongholicus</i> Bunge]			(6αR,11αR)-9,10-dimethoxypterocarpan-3-O-β-D-glucoside			http://www.ncbi.nlm.nih.gov/pubmed/18353340
Astragali Radix	Astragalus Root	황기	黃芪	[<i>Astragalus membranaceus</i> Bunge, <i>Astragalus membranaceus</i> (Fisch.) Bge. var. <i>mongholicus</i> (Bge.) Hsiao, <i>Astragalus membranaceus</i> (Fisch.) Bge., <i>Astragalus membranaceus</i> Bunge var. <i>mongholicus</i> Hsiao]<a href="http://www.ncbi.nlm.nih.gov/Taxonomy/Browser/wwwtax.cgi?lvl=0&id=649199" target="new">[NCBI link]</a><br/>[<i>Astragalus mongholicus</i> Bunge]			trihydroxy-dimethoxyisoflavan-hexoside			http://www.ncbi.nlm.nih.gov/pubmed/25501118
Astragali Radix	Astragalus Root	황기	黃芪	[<i>Astragalus membranaceus</i> Bunge, <i>Astragalus membranaceus</i> (Fisch.) Bge. var. <i>mongholicus</i> (Bge.) Hsiao, <i>Astragalus membranaceus</i> (Fisch.) Bge., <i>Astragalus membranaceus</i> Bunge var. <i>mongholicus</i> Hsiao]<a href="http://www.ncbi.nlm.nih.gov/Taxonomy/Browser/wwwtax.cgi?lvl=0&id=649199" target="new">[NCBI link]</a><br/>[<i>Astragalus mongholicus</i> Bunge]			astragaloside III	441905|71306916	390480|4885123|26324563	http://www.ncbi.nlm.nih.gov/pubmed/22209546
Astragali Radix	Astragalus Root	황기	黃芪	[<i>Astragalus membranaceus</i> Bunge, <i>Astragalus membranaceus</i> (Fisch.) Bge. var. <i>mongholicus</i> (Bge.) Hsiao, <i>Astragalus membranaceus</i> (Fisch.) Bge., <i>Astragalus membranaceus</i> Bunge var. <i>mongholicus</i> Hsiao]<a href="http://www.ncbi.nlm.nih.gov/Taxonomy/Browser/wwwtax.cgi?lvl=0&id=649199" target="new">[NCBI link]</a><br/>[<i>Astragalus mongholicus</i> Bunge]			astragaloside II	71306915	328040|10142662|24534070|30790840	http://www.ncbi.nlm.nih.gov/pubmed/22209546
Astragali Radix	Astragalus Root	황기	黃芪	[<i>Astragalus membranaceus</i> Bunge, <i>Astragalus membranaceus</i> (Fisch.) Bge. var. <i>mongholicus</i> (Bge.) Hsiao, <i>Astragalus membranaceus</i> (Fisch.) Bge., <i>Astragalus membranaceus</i> Bunge var. <i>mongholicus</i> Hsiao]<a href="http://www.ncbi.nlm.nih.gov/Taxonomy/Browser/wwwtax.cgi?lvl=0&id=649199" target="new">[NCBI link]</a><br/>[<i>Astragalus mongholicus</i> Bunge]			astragaloside IV	24720993|74787536|500122|13943297|71463944|77519853|158694|45006101|13943299	10259289	http://www.ncbi.nlm.nih.gov/pubmed/22209546
Astragali Radix	Astragalus Root	황기	黃芪	[<i>Astragalus membranaceus</i> Bunge, <i>Astragalus membranaceus</i> (Fisch.) Bge. var. <i>mongholicus</i> (Bge.) Hsiao, <i>Astragalus membranaceus</i> (Fisch.) Bge., <i>Astragalus membranaceus</i> Bunge var. <i>mongholicus</i> Hsiao]<a href="http://www.ncbi.nlm.nih.gov/Taxonomy/Browser/wwwtax.cgi?lvl=0&id=649199" target="new">[NCBI link]</a><br/>[<i>Astragalus mongholicus</i> Bunge]			astragalin	5282102	4445311	http://www.ncbi.nlm.nih.gov/pubmed/22209546
Astragali Radix	Astragalus Root	황기	黃芪	[<i>Astragalus membranaceus</i> Bunge, <i>Astragalus membranaceus</i> (Fisch.) Bge. var. <i>mongholicus</i> (Bge.) Hsiao, <i>Astragalus membranaceus</i> (Fisch.) Bge., <i>Astragalus membranaceus</i> Bunge var. <i>mongholicus</i> Hsiao]<a href="http://www.ncbi.nlm.nih.gov/Taxonomy/Browser/wwwtax.cgi?lvl=0&id=649199" target="new">[NCBI link]</a><br/>[<i>Astragalus mongholicus</i> Bunge]			astragaloside I	51346122	10142661|23340107|24534124|30790841	http://www.ncbi.nlm.nih.gov/pubmed/22209546
Astragali Radix	Astragalus Root	황기	黃芪	[<i>Astragalus membranaceus</i> Bunge, <i>Astragalus membranaceus</i> (Fisch.) Bge. var. <i>mongholicus</i> (Bge.) Hsiao, <i>Astragalus membranaceus</i> (Fisch.) Bge., <i>Astragalus membranaceus</i> Bunge var. <i>mongholicus</i> Hsiao]<a href="http://www.ncbi.nlm.nih.gov/Taxonomy/Browser/wwwtax.cgi?lvl=0&id=649199" target="new">[NCBI link]</a><br/>[<i>Astragalus mongholicus</i> Bunge]			astragaloside IV	24720993|74787536|500122|13943297|71463944|77519853|158694|45006101|13943299	10259289	http://www.ncbi.nlm.nih.gov/pubmed/10955506
Astragali Radix	Astragalus Root	황기	黃芪	[<i>Astragalus membranaceus</i> Bunge, <i>Astragalus membranaceus</i> (Fisch.) Bge. var. <i>mongholicus</i> (Bge.) Hsiao, <i>Astragalus membranaceus</i> (Fisch.) Bge., <i>Astragalus membranaceus</i> Bunge var. <i>mongholicus</i> Hsiao]<a href="http://www.ncbi.nlm.nih.gov/Taxonomy/Browser/wwwtax.cgi?lvl=0&id=649199" target="new">[NCBI link]</a><br/>[<i>Astragalus mongholicus</i> Bunge]			formononetin	5280378	4444070	http://www.ncbi.nlm.nih.gov/pubmed/17639972
Astragali Radix	Astragalus Root	황기	黃芪	[<i>Astragalus membranaceus</i> Bunge, <i>Astragalus membranaceus</i> (Fisch.) Bge. var. <i>mongholicus</i> (Bge.) Hsiao, <i>Astragalus membranaceus</i> (Fisch.) Bge., <i>Astragalus membranaceus</i> Bunge var. <i>mongholicus</i> Hsiao]<a href="http://www.ncbi.nlm.nih.gov/Taxonomy/Browser/wwwtax.cgi?lvl=0&id=649199" target="new">[NCBI link]</a><br/>[<i>Astragalus mongholicus</i> Bunge]			calycosin glycoside		4444104|31150461	http://www.ncbi.nlm.nih.gov/pubmed/17639972
Astragali Radix	Astragalus Root	황기	黃芪	[<i>Astragalus membranaceus</i> Bunge, <i>Astragalus membranaceus</i> (Fisch.) Bge. var. <i>mongholicus</i> (Bge.) Hsiao, <i>Astragalus membranaceus</i> (Fisch.) Bge., <i>Astragalus membranaceus</i> Bunge var. <i>mongholicus</i> Hsiao]<a href="http://www.ncbi.nlm.nih.gov/Taxonomy/Browser/wwwtax.cgi?lvl=0&id=649199" target="new">[NCBI link]</a><br/>[<i>Astragalus mongholicus</i> Bunge]			astragaloside IV	24720993|74787536|500122|13943297|71463944|77519853|158694|45006101|13943299	10259289	http://www.ncbi.nlm.nih.gov/pubmed/11718305
Astragali Radix	Astragalus Root	황기	黃芪	[<i>Astragalus membranaceus</i> Bunge, <i>Astragalus membranaceus</i> (Fisch.) Bge. var. <i>mongholicus</i> (Bge.) Hsiao, <i>Astragalus membranaceus</i> (Fisch.) Bge., <i>Astragalus membranaceus</i> Bunge var. <i>mongholicus</i> Hsiao]<a href="http://www.ncbi.nlm.nih.gov/Taxonomy/Browser/wwwtax.cgi?lvl=0&id=649199" target="new">[NCBI link]</a><br/>[<i>Astragalus mongholicus</i> Bunge]			astragalosides II		5374134	http://www.ncbi.nlm.nih.gov/pubmed/20037801
Astragali Radix	Astragalus Root	황기	黃芪	[<i>Astragalus membranaceus</i> Bunge, <i>Astragalus membranaceus</i> (Fisch.) Bge. var. <i>mongholicus</i> (Bge.) Hsiao, <i>Astragalus membranaceus</i> (Fisch.) Bge., <i>Astragalus membranaceus</i> Bunge var. <i>mongholicus</i> Hsiao]<a href="http://www.ncbi.nlm.nih.gov/Taxonomy/Browser/wwwtax.cgi?lvl=0&id=649199" target="new">[NCBI link]</a><br/>[<i>Astragalus mongholicus</i> Bunge]			acetylastragaloside I		6067|8428|4514549	http://www.ncbi.nlm.nih.gov/pubmed/20037801
Astragali Radix	Astragalus Root	황기	黃芪	[<i>Astragalus membranaceus</i> Bunge, <i>Astragalus membranaceus</i> (Fisch.) Bge. var. <i>mongholicus</i> (Bge.) Hsiao, <i>Astragalus membranaceus</i> (Fisch.) Bge., <i>Astragalus membranaceus</i> Bunge var. <i>mongholicus</i> Hsiao]<a href="http://www.ncbi.nlm.nih.gov/Taxonomy/Browser/wwwtax.cgi?lvl=0&id=649199" target="new">[NCBI link]</a><br/>[<i>Astragalus mongholicus</i> Bunge]			formononetin	5280378	4444070	http://www.ncbi.nlm.nih.gov/pubmed/20037801
Astragali Radix	Astragalus Root	황기	黃芪	[<i>Astragalus membranaceus</i> Bunge, <i>Astragalus membranaceus</i> (Fisch.) Bge. var. <i>mongholicus</i> (Bge.) Hsiao, <i>Astragalus membranaceus</i> (Fisch.) Bge., <i>Astragalus membranaceus</i> Bunge var. <i>mongholicus</i> Hsiao]<a href="http://www.ncbi.nlm.nih.gov/Taxonomy/Browser/wwwtax.cgi?lvl=0&id=649199" target="new">[NCBI link]</a><br/>[<i>Astragalus mongholicus</i> Bunge]			ononin	442813	391135	http://www.ncbi.nlm.nih.gov/pubmed/20037801
Astragali Radix	Astragalus Root	황기	黃芪	[<i>Astragalus membranaceus</i> Bunge, <i>Astragalus membranaceus</i> (Fisch.) Bge. var. <i>mongholicus</i> (Bge.) Hsiao, <i>Astragalus membranaceus</i> (Fisch.) Bge., <i>Astragalus membranaceus</i> Bunge var. <i>mongholicus</i> Hsiao]<a href="http://www.ncbi.nlm.nih.gov/Taxonomy/Browser/wwwtax.cgi?lvl=0&id=649199" target="new">[NCBI link]</a><br/>[<i>Astragalus mongholicus</i> Bunge]			acetylastragaloside I		6067|8428|4514549	http://www.ncbi.nlm.nih.gov/pubmed/18353340
Astragali Radix	Astragalus Root	황기	黃芪	[<i>Astragalus membranaceus</i> Bunge, <i>Astragalus membranaceus</i> (Fisch.) Bge. var. <i>mongholicus</i> (Bge.) Hsiao, <i>Astragalus membranaceus</i> (Fisch.) Bge., <i>Astragalus membranaceus</i> Bunge var. <i>mongholicus</i> Hsiao]<a href="http://www.ncbi.nlm.nih.gov/Taxonomy/Browser/wwwtax.cgi?lvl=0&id=649199" target="new">[NCBI link]</a><br/>[<i>Astragalus mongholicus</i> Bunge]			formononetin	5280378	4444070	http://www.ncbi.nlm.nih.gov/pubmed/18353340
Astragali Radix	Astragalus Root	황기	黃芪	[<i>Astragalus membranaceus</i> Bunge, <i>Astragalus membranaceus</i> (Fisch.) Bge. var. <i>mongholicus</i> (Bge.) Hsiao, <i>Astragalus membranaceus</i> (Fisch.) Bge., <i>Astragalus membranaceus</i> Bunge var. <i>mongholicus</i> Hsiao]<a href="http://www.ncbi.nlm.nih.gov/Taxonomy/Browser/wwwtax.cgi?lvl=0&id=649199" target="new">[NCBI link]</a><br/>[<i>Astragalus mongholicus</i> Bunge]			ononin	442813	391135	http://www.ncbi.nlm.nih.gov/pubmed/18353340
Astragali Radix	Astragalus Root	황기	黃芪	[<i>Astragalus membranaceus</i> Bunge, <i>Astragalus membranaceus</i> (Fisch.) Bge. var. <i>mongholicus</i> (Bge.) Hsiao, <i>Astragalus membranaceus</i> (Fisch.) Bge., <i>Astragalus membranaceus</i> Bunge var. <i>mongholicus</i> Hsiao]<a href="http://www.ncbi.nlm.nih.gov/Taxonomy/Browser/wwwtax.cgi?lvl=0&id=649199" target="new">[NCBI link]</a><br/>[<i>Astragalus mongholicus</i> Bunge]			(3R)-2'-hydroxy-3',4'-dimethoxyisoflavan-7-O-β-D-glucoside			http://www.ncbi.nlm.nih.gov/pubmed/18353340
Astragali Radix	Astragalus Root	황기	黃芪	[<i>Astragalus membranaceus</i> Bunge, <i>Astragalus membranaceus</i> (Fisch.) Bge. var. <i>mongholicus</i> (Bge.) Hsiao, <i>Astragalus membranaceus</i> (Fisch.) Bge., <i>Astragalus membranaceus</i> Bunge var. <i>mongholicus</i> Hsiao]<a href="http://www.ncbi.nlm.nih.gov/Taxonomy/Browser/wwwtax.cgi?lvl=0&id=649199" target="new">[NCBI link]</a><br/>[<i>Astragalus mongholicus</i> Bunge]			isoastragaloside II	60148655	30790842	http://www.ncbi.nlm.nih.gov/pubmed/18353340
Astragali Radix	Astragalus Root	황기	黃芪	[<i>Astragalus membranaceus</i> Bunge, <i>Astragalus membranaceus</i> (Fisch.) Bge. var. <i>mongholicus</i> (Bge.) Hsiao, <i>Astragalus membranaceus</i> (Fisch.) Bge., <i>Astragalus membranaceus</i> Bunge var. <i>mongholicus</i> Hsiao]<a href="http://www.ncbi.nlm.nih.gov/Taxonomy/Browser/wwwtax.cgi?lvl=0&id=649199" target="new">[NCBI link]</a><br/>[<i>Astragalus mongholicus</i> Bunge]			(3R)-7,2'-dihydroxy-3',4'-dimethoxyisoflavan		523468	http://www.ncbi.nlm.nih.gov/pubmed/18353340
Astragali Radix	Astragalus Root	황기	黃芪	[<i>Astragalus membranaceus</i> Bunge, <i>Astragalus membranaceus</i> (Fisch.) Bge. var. <i>mongholicus</i> (Bge.) Hsiao, <i>Astragalus membranaceus</i> (Fisch.) Bge., <i>Astragalus membranaceus</i> Bunge var. <i>mongholicus</i> Hsiao]<a href="http://www.ncbi.nlm.nih.gov/Taxonomy/Browser/wwwtax.cgi?lvl=0&id=649199" target="new">[NCBI link]</a><br/>[<i>Astragalus mongholicus</i> Bunge]			calycosin	5280448	4444104	http://www.ncbi.nlm.nih.gov/pubmed/18353340
Astragali Radix	Astragalus Root	황기	黃芪	[<i>Astragalus membranaceus</i> Bunge, <i>Astragalus membranaceus</i> (Fisch.) Bge. var. <i>mongholicus</i> (Bge.) Hsiao, <i>Astragalus membranaceus</i> (Fisch.) Bge., <i>Astragalus membranaceus</i> Bunge var. <i>mongholicus</i> Hsiao]<a href="http://www.ncbi.nlm.nih.gov/Taxonomy/Browser/wwwtax.cgi?lvl=0&id=649199" target="new">[NCBI link]</a><br/>[<i>Astragalus mongholicus</i> Bunge]			astragaloside IV	24720993|74787536|500122|13943297|71463944|77519853|158694|45006101|13943299	10259289	http://www.ncbi.nlm.nih.gov/pubmed/18353340
Astragali Radix	Astragalus Root	황기	黃芪	[<i>Astragalus membranaceus</i> Bunge, <i>Astragalus membranaceus</i> (Fisch.) Bge. var. <i>mongholicus</i> (Bge.) Hsiao, <i>Astragalus membranaceus</i> (Fisch.) Bge., <i>Astragalus membranaceus</i> Bunge var. <i>mongholicus</i> Hsiao]<a href="http://www.ncbi.nlm.nih.gov/Taxonomy/Browser/wwwtax.cgi?lvl=0&id=649199" target="new">[NCBI link]</a><br/>[<i>Astragalus mongholicus</i> Bunge]			isoastragaloside I	60148697	30790843	http://www.ncbi.nlm.nih.gov/pubmed/18353340
Astragali Radix	Astragalus Root	황기	黃芪	[<i>Astragalus membranaceus</i> Bunge, <i>Astragalus membranaceus</i> (Fisch.) Bge. var. <i>mongholicus</i> (Bge.) Hsiao, <i>Astragalus membranaceus</i> (Fisch.) Bge., <i>Astragalus membranaceus</i> Bunge var. <i>mongholicus</i> Hsiao]<a href="http://www.ncbi.nlm.nih.gov/Taxonomy/Browser/wwwtax.cgi?lvl=0&id=649199" target="new">[NCBI link]</a><br/>[<i>Astragalus mongholicus</i> Bunge]			astragaloside I	51346122	10142661|23340107|24534124|30790841	http://www.ncbi.nlm.nih.gov/pubmed/18353340
Astragali Radix	Astragalus Root	황기	黃芪	[<i>Astragalus membranaceus</i> Bunge, <i>Astragalus membranaceus</i> (Fisch.) Bge. var. <i>mongholicus</i> (Bge.) Hsiao, <i>Astragalus membranaceus</i> (Fisch.) Bge., <i>Astragalus membranaceus</i> Bunge var. <i>mongholicus</i> Hsiao]<a href="http://www.ncbi.nlm.nih.gov/Taxonomy/Browser/wwwtax.cgi?lvl=0&id=649199" target="new">[NCBI link]</a><br/>[<i>Astragalus mongholicus</i> Bunge]			calycosin-7-O-β-D-glucoside			http://www.ncbi.nlm.nih.gov/pubmed/22766358
Astragali Radix	Astragalus Root	황기	黃芪	[<i>Astragalus membranaceus</i> Bunge, <i>Astragalus membranaceus</i> (Fisch.) Bge. var. <i>mongholicus</i> (Bge.) Hsiao, <i>Astragalus membranaceus</i> (Fisch.) Bge., <i>Astragalus membranaceus</i> Bunge var. <i>mongholicus</i> Hsiao]<a href="http://www.ncbi.nlm.nih.gov/Taxonomy/Browser/wwwtax.cgi?lvl=0&id=649199" target="new">[NCBI link]</a><br/>[<i>Astragalus mongholicus</i> Bunge]			calycosin	5280448	4444104	http://www.ncbi.nlm.nih.gov/pubmed/22766358
Astragali Radix	Astragalus Root	황기	黃芪	[<i>Astragalus membranaceus</i> Bunge, <i>Astragalus membranaceus</i> (Fisch.) Bge. var. <i>mongholicus</i> (Bge.) Hsiao, <i>Astragalus membranaceus</i> (Fisch.) Bge., <i>Astragalus membranaceus</i> Bunge var. <i>mongholicus</i> Hsiao]<a href="http://www.ncbi.nlm.nih.gov/Taxonomy/Browser/wwwtax.cgi?lvl=0&id=649199" target="new">[NCBI link]</a><br/>[<i>Astragalus mongholicus</i> Bunge]			calycosin	5280448	4444104	http://www.ncbi.nlm.nih.gov/pubmed/15065786
Astragali Radix	Astragalus Root	황기	黃芪	[<i>Astragalus membranaceus</i> Bunge, <i>Astragalus membranaceus</i> (Fisch.) Bge. var. <i>mongholicus</i> (Bge.) Hsiao, <i>Astragalus membranaceus</i> (Fisch.) Bge., <i>Astragalus membranaceus</i> Bunge var. <i>mongholicus</i> Hsiao]<a href="http://www.ncbi.nlm.nih.gov/Taxonomy/Browser/wwwtax.cgi?lvl=0&id=649199" target="new">[NCBI link]</a><br/>[<i>Astragalus mongholicus</i> Bunge]			(6aR,11aR)-3-hydroxy-9,10-dimethoxypterocarpan glycoside			http://www.ncbi.nlm.nih.gov/pubmed/15065786
Astragali Radix	Astragalus Root	황기	黃芪	[<i>Astragalus membranaceus</i> Bunge, <i>Astragalus membranaceus</i> (Fisch.) Bge. var. <i>mongholicus</i> (Bge.) Hsiao, <i>Astragalus membranaceus</i> (Fisch.) Bge., <i>Astragalus membranaceus</i> Bunge var. <i>mongholicus</i> Hsiao]<a href="http://www.ncbi.nlm.nih.gov/Taxonomy/Browser/wwwtax.cgi?lvl=0&id=649199" target="new">[NCBI link]</a><br/>[<i>Astragalus mongholicus</i> Bunge]			10-hydroxy-3,9-dimethoxypterocarpan			http://www.ncbi.nlm.nih.gov/pubmed/18203052
Astragali Radix	Astragalus Root	황기	黃芪	[<i>Astragalus membranaceus</i> Bunge, <i>Astragalus membranaceus</i> (Fisch.) Bge. var. <i>mongholicus</i> (Bge.) Hsiao, <i>Astragalus membranaceus</i> (Fisch.) Bge., <i>Astragalus membranaceus</i> Bunge var. <i>mongholicus</i> Hsiao]<a href="http://www.ncbi.nlm.nih.gov/Taxonomy/Browser/wwwtax.cgi?lvl=0&id=649199" target="new">[NCBI link]</a><br/>[<i>Astragalus mongholicus</i> Bunge]			calycosin	5280448	4444104	http://www.ncbi.nlm.nih.gov/pubmed/18203052
Astragali Radix	Astragalus Root	황기	黃芪	[<i>Astragalus membranaceus</i> Bunge, <i>Astragalus membranaceus</i> (Fisch.) Bge. var. <i>mongholicus</i> (Bge.) Hsiao, <i>Astragalus membranaceus</i> (Fisch.) Bge., <i>Astragalus membranaceus</i> Bunge var. <i>mongholicus</i> Hsiao]<a href="http://www.ncbi.nlm.nih.gov/Taxonomy/Browser/wwwtax.cgi?lvl=0&id=649199" target="new">[NCBI link]</a><br/>[<i>Astragalus mongholicus</i> Bunge]			formononetin	5280378	4444070	http://www.ncbi.nlm.nih.gov/pubmed/18203052
Astragali Radix	Astragalus Root	황기	黃芪	[<i>Astragalus membranaceus</i> Bunge, <i>Astragalus membranaceus</i> (Fisch.) Bge. var. <i>mongholicus</i> (Bge.) Hsiao, <i>Astragalus membranaceus</i> (Fisch.) Bge., <i>Astragalus membranaceus</i> Bunge var. <i>mongholicus</i> Hsiao]<a href="http://www.ncbi.nlm.nih.gov/Taxonomy/Browser/wwwtax.cgi?lvl=0&id=649199" target="new">[NCBI link]</a><br/>[<i>Astragalus mongholicus</i> Bunge]			ononin	442813	391135	http://www.ncbi.nlm.nih.gov/pubmed/18203052
Astragali Radix	Astragalus Root	황기	黃芪	[<i>Astragalus membranaceus</i> Bunge, <i>Astragalus membranaceus</i> (Fisch.) Bge. var. <i>mongholicus</i> (Bge.) Hsiao, <i>Astragalus membranaceus</i> (Fisch.) Bge., <i>Astragalus membranaceus</i> Bunge var. <i>mongholicus</i> Hsiao]<a href="http://www.ncbi.nlm.nih.gov/Taxonomy/Browser/wwwtax.cgi?lvl=0&id=649199" target="new">[NCBI link]</a><br/>[<i>Astragalus mongholicus</i> Bunge]			rutin	5280805	4444362|4444362	http://www.ncbi.nlm.nih.gov/pubmed/18203052
Astragali Radix	Astragalus Root	황기	黃芪	[<i>Astragalus membranaceus</i> Bunge, <i>Astragalus membranaceus</i> (Fisch.) Bge. var. <i>mongholicus</i> (Bge.) Hsiao, <i>Astragalus membranaceus</i> (Fisch.) Bge., <i>Astragalus membranaceus</i> Bunge var. <i>mongholicus</i> Hsiao]<a href="http://www.ncbi.nlm.nih.gov/Taxonomy/Browser/wwwtax.cgi?lvl=0&id=649199" target="new">[NCBI link]</a><br/>[<i>Astragalus mongholicus</i> Bunge]			afromosin	5281704	4445021	http://www.ncbi.nlm.nih.gov/pubmed/18203052
Astragali Radix	Astragalus Root	황기	黃芪	[<i>Astragalus membranaceus</i> Bunge, <i>Astragalus membranaceus</i> (Fisch.) Bge. var. <i>mongholicus</i> (Bge.) Hsiao, <i>Astragalus membranaceus</i> (Fisch.) Bge., <i>Astragalus membranaceus</i> Bunge var. <i>mongholicus</i> Hsiao]<a href="http://www.ncbi.nlm.nih.gov/Taxonomy/Browser/wwwtax.cgi?lvl=0&id=649199" target="new">[NCBI link]</a><br/>[<i>Astragalus mongholicus</i> Bunge]			9,10-dimethoxypterocarpan 3-O-β-D-glucoside			http://www.ncbi.nlm.nih.gov/pubmed/18203052
Astragali Radix	Astragalus Root	황기	黃芪	[<i>Astragalus membranaceus</i> Bunge, <i>Astragalus membranaceus</i> (Fisch.) Bge. var. <i>mongholicus</i> (Bge.) Hsiao, <i>Astragalus membranaceus</i> (Fisch.) Bge., <i>Astragalus membranaceus</i> Bunge var. <i>mongholicus</i> Hsiao]<a href="http://www.ncbi.nlm.nih.gov/Taxonomy/Browser/wwwtax.cgi?lvl=0&id=649199" target="new">[NCBI link]</a><br/>[<i>Astragalus mongholicus</i> Bunge]			2',4'-dimethoxy-3'-hydroxyisoflavan 6-O-β-D-glucoside			http://www.ncbi.nlm.nih.gov/pubmed/18203052
Astragali Radix	Astragalus Root	황기	黃芪	[<i>Astragalus membranaceus</i> Bunge, <i>Astragalus membranaceus</i> (Fisch.) Bge. var. <i>mongholicus</i> (Bge.) Hsiao, <i>Astragalus membranaceus</i> (Fisch.) Bge., <i>Astragalus membranaceus</i> Bunge var. <i>mongholicus</i> Hsiao]<a href="http://www.ncbi.nlm.nih.gov/Taxonomy/Browser/wwwtax.cgi?lvl=0&id=649199" target="new">[NCBI link]</a><br/>[<i>Astragalus mongholicus</i> Bunge]			odoratin	13965473	2338384|4478400|23326363	http://www.ncbi.nlm.nih.gov/pubmed/17657828
Astragali Radix	Astragalus Root	황기	黃芪	[<i>Astragalus membranaceus</i> Bunge, <i>Astragalus membranaceus</i> (Fisch.) Bge. var. <i>mongholicus</i> (Bge.) Hsiao, <i>Astragalus membranaceus</i> (Fisch.) Bge., <i>Astragalus membranaceus</i> Bunge var. <i>mongholicus</i> Hsiao]<a href="http://www.ncbi.nlm.nih.gov/Taxonomy/Browser/wwwtax.cgi?lvl=0&id=649199" target="new">[NCBI link]</a><br/>[<i>Astragalus mongholicus</i> Bunge]			3-hydroxy-9,10-dimethoxypterocarpane			http://www.ncbi.nlm.nih.gov/pubmed/20037801
Astragali Radix	Astragalus Root	황기	黃芪	[<i>Astragalus membranaceus</i> Bunge, <i>Astragalus membranaceus</i> (Fisch.) Bge. var. <i>mongholicus</i> (Bge.) Hsiao, <i>Astragalus membranaceus</i> (Fisch.) Bge., <i>Astragalus membranaceus</i> Bunge var. <i>mongholicus</i> Hsiao]<a href="http://www.ncbi.nlm.nih.gov/Taxonomy/Browser/wwwtax.cgi?lvl=0&id=649199" target="new">[NCBI link]</a><br/>[<i>Astragalus mongholicus</i> Bunge]			9,10-dimethoxypterocarpane-3-O-β-D-glucopyranoside			http://www.ncbi.nlm.nih.gov/pubmed/20037801
Astragali Radix	Astragalus Root	황기	黃芪	[<i>Astragalus membranaceus</i> Bunge, <i>Astragalus membranaceus</i> (Fisch.) Bge. var. <i>mongholicus</i> (Bge.) Hsiao, <i>Astragalus membranaceus</i> (Fisch.) Bge., <i>Astragalus membranaceus</i> Bunge var. <i>mongholicus</i> Hsiao]<a href="http://www.ncbi.nlm.nih.gov/Taxonomy/Browser/wwwtax.cgi?lvl=0&id=649199" target="new">[NCBI link]</a><br/>[<i>Astragalus mongholicus</i> Bunge]			isoastragaloside II	60148655	30790842	http://www.ncbi.nlm.nih.gov/pubmed/20037801
Astragali Radix	Astragalus Root	황기	黃芪	[<i>Astragalus membranaceus</i> Bunge, <i>Astragalus membranaceus</i> (Fisch.) Bge. var. <i>mongholicus</i> (Bge.) Hsiao, <i>Astragalus membranaceus</i> (Fisch.) Bge., <i>Astragalus membranaceus</i> Bunge var. <i>mongholicus</i> Hsiao]<a href="http://www.ncbi.nlm.nih.gov/Taxonomy/Browser/wwwtax.cgi?lvl=0&id=649199" target="new">[NCBI link]</a><br/>[<i>Astragalus mongholicus</i> Bunge]			calycosin-7-O-β-D-glucopyranoside			http://www.ncbi.nlm.nih.gov/pubmed/20037801
Astragali Radix	Astragalus Root	황기	黃芪	[<i>Astragalus membranaceus</i> Bunge, <i>Astragalus membranaceus</i> (Fisch.) Bge. var. <i>mongholicus</i> (Bge.) Hsiao, <i>Astragalus membranaceus</i> (Fisch.) Bge., <i>Astragalus membranaceus</i> Bunge var. <i>mongholicus</i> Hsiao]<a href="http://www.ncbi.nlm.nih.gov/Taxonomy/Browser/wwwtax.cgi?lvl=0&id=649199" target="new">[NCBI link]</a><br/>[<i>Astragalus mongholicus</i> Bunge]			astragalosides I		6067|8428|4514549	http://www.ncbi.nlm.nih.gov/pubmed/20037801
Astragali Radix	Astragalus Root	황기	黃芪	[<i>Astragalus membranaceus</i> Bunge, <i>Astragalus membranaceus</i> (Fisch.) Bge. var. <i>mongholicus</i> (Bge.) Hsiao, <i>Astragalus membranaceus</i> (Fisch.) Bge., <i>Astragalus membranaceus</i> Bunge var. <i>mongholicus</i> Hsiao]<a href="http://www.ncbi.nlm.nih.gov/Taxonomy/Browser/wwwtax.cgi?lvl=0&id=649199" target="new">[NCBI link]</a><br/>[<i>Astragalus mongholicus</i> Bunge]			2'-hydroxy-3',4'-dimethoxyisoflavane-7-O-β-D-glucopyranoside			http://www.ncbi.nlm.nih.gov/pubmed/20037801
Astragali Radix	Astragalus Root	황기	黃芪	[<i>Astragalus membranaceus</i> Bunge, <i>Astragalus membranaceus</i> (Fisch.) Bge. var. <i>mongholicus</i> (Bge.) Hsiao, <i>Astragalus membranaceus</i> (Fisch.) Bge., <i>Astragalus membranaceus</i> Bunge var. <i>mongholicus</i> Hsiao]<a href="http://www.ncbi.nlm.nih.gov/Taxonomy/Browser/wwwtax.cgi?lvl=0&id=649199" target="new">[NCBI link]</a><br/>[<i>Astragalus mongholicus</i> Bunge]			calycosin	5280448	4444104	http://www.ncbi.nlm.nih.gov/pubmed/20037801
Astragali Radix	Astragalus Root	황기	黃芪	[<i>Astragalus membranaceus</i> Bunge, <i>Astragalus membranaceus</i> (Fisch.) Bge. var. <i>mongholicus</i> (Bge.) Hsiao, <i>Astragalus membranaceus</i> (Fisch.) Bge., <i>Astragalus membranaceus</i> Bunge var. <i>mongholicus</i> Hsiao]<a href="http://www.ncbi.nlm.nih.gov/Taxonomy/Browser/wwwtax.cgi?lvl=0&id=649199" target="new">[NCBI link]</a><br/>[<i>Astragalus mongholicus</i> Bunge]			6''-O-acetylononin	102463148		http://www.ncbi.nlm.nih.gov/pubmed/20037801
Astragali Radix	Astragalus Root	황기	黃芪	[<i>Astragalus membranaceus</i> Bunge, <i>Astragalus membranaceus</i> (Fisch.) Bge. var. <i>mongholicus</i> (Bge.) Hsiao, <i>Astragalus membranaceus</i> (Fisch.) Bge., <i>Astragalus membranaceus</i> Bunge var. <i>mongholicus</i> Hsiao]<a href="http://www.ncbi.nlm.nih.gov/Taxonomy/Browser/wwwtax.cgi?lvl=0&id=649199" target="new">[NCBI link]</a><br/>[<i>Astragalus mongholicus</i> Bunge]			isoastragaloside I	60148697	30790843	http://www.ncbi.nlm.nih.gov/pubmed/20037801
Astragali Radix	Astragalus Root	황기	黃芪	[<i>Astragalus membranaceus</i> Bunge, <i>Astragalus membranaceus</i> (Fisch.) Bge. var. <i>mongholicus</i> (Bge.) Hsiao, <i>Astragalus membranaceus</i> (Fisch.) Bge., <i>Astragalus membranaceus</i> Bunge var. <i>mongholicus</i> Hsiao]<a href="http://www.ncbi.nlm.nih.gov/Taxonomy/Browser/wwwtax.cgi?lvl=0&id=649199" target="new">[NCBI link]</a><br/>[<i>Astragalus mongholicus</i> Bunge]			astramembranin II	101410732	5374134	http://www.ncbi.nlm.nih.gov/pubmed/20037801
Astragali Radix	Astragalus Root	황기	黃芪	[<i>Astragalus membranaceus</i> Bunge, <i>Astragalus membranaceus</i> (Fisch.) Bge. var. <i>mongholicus</i> (Bge.) Hsiao, <i>Astragalus membranaceus</i> (Fisch.) Bge., <i>Astragalus membranaceus</i> Bunge var. <i>mongholicus</i> Hsiao]<a href="http://www.ncbi.nlm.nih.gov/Taxonomy/Browser/wwwtax.cgi?lvl=0&id=649199" target="new">[NCBI link]</a><br/>[<i>Astragalus mongholicus</i> Bunge]			astragaloside IV	24720993|74787536|500122|13943297|71463944|77519853|158694|45006101|13943299	10259289	http://www.ncbi.nlm.nih.gov/pubmed/20037801
Astragali Radix	Astragalus Root	황기	黃芪	[<i>Astragalus membranaceus</i> Bunge, <i>Astragalus membranaceus</i> (Fisch.) Bge. var. <i>mongholicus</i> (Bge.) Hsiao, <i>Astragalus membranaceus</i> (Fisch.) Bge., <i>Astragalus membranaceus</i> Bunge var. <i>mongholicus</i> Hsiao]<a href="http://www.ncbi.nlm.nih.gov/Taxonomy/Browser/wwwtax.cgi?lvl=0&id=649199" target="new">[NCBI link]</a><br/>[<i>Astragalus mongholicus</i> Bunge]			7,2'-dihydroxy-3',4'-dimethoxyisoflavane		111393	http://www.ncbi.nlm.nih.gov/pubmed/20037801
Astragali Radix	Astragalus Root	황기	黃芪	[<i>Astragalus membranaceus</i> Bunge, <i>Astragalus membranaceus</i> (Fisch.) Bge. var. <i>mongholicus</i> (Bge.) Hsiao, <i>Astragalus membranaceus</i> (Fisch.) Bge., <i>Astragalus membranaceus</i> Bunge var. <i>mongholicus</i> Hsiao]<a href="http://www.ncbi.nlm.nih.gov/Taxonomy/Browser/wwwtax.cgi?lvl=0&id=649199" target="new">[NCBI link]</a><br/>[<i>Astragalus mongholicus</i> Bunge]			3,9-dimethoxypterocarpane-10-O-β-D-glucopyranoside			http://www.ncbi.nlm.nih.gov/pubmed/20037801
Astragali Radix	Astragalus Root	황기	黃芪	[<i>Astragalus membranaceus</i> Bunge, <i>Astragalus membranaceus</i> (Fisch.) Bge. var. <i>mongholicus</i> (Bge.) Hsiao, <i>Astragalus membranaceus</i> (Fisch.) Bge., <i>Astragalus membranaceus</i> Bunge var. <i>mongholicus</i> Hsiao]<a href="http://www.ncbi.nlm.nih.gov/Taxonomy/Browser/wwwtax.cgi?lvl=0&id=649199" target="new">[NCBI link]</a><br/>[<i>Astragalus mongholicus</i> Bunge]			calycosin glycoside		4444104|31150461	http://www.ncbi.nlm.nih.gov/pubmed/15065786
Astragali Radix	Astragalus Root	황기	黃芪	[<i>Astragalus membranaceus</i> Bunge, <i>Astragalus membranaceus</i> (Fisch.) Bge. var. <i>mongholicus</i> (Bge.) Hsiao, <i>Astragalus membranaceus</i> (Fisch.) Bge., <i>Astragalus membranaceus</i> Bunge var. <i>mongholicus</i> Hsiao]<a href="http://www.ncbi.nlm.nih.gov/Taxonomy/Browser/wwwtax.cgi?lvl=0&id=649199" target="new">[NCBI link]</a><br/>[<i>Astragalus mongholicus</i> Bunge]			formononetin	5280378	4444070	http://www.ncbi.nlm.nih.gov/pubmed/15065786
Astragali Radix	Astragalus Root	황기	黃芪	[<i>Astragalus membranaceus</i> Bunge, <i>Astragalus membranaceus</i> (Fisch.) Bge. var. <i>mongholicus</i> (Bge.) Hsiao, <i>Astragalus membranaceus</i> (Fisch.) Bge., <i>Astragalus membranaceus</i> Bunge var. <i>mongholicus</i> Hsiao]<a href="http://www.ncbi.nlm.nih.gov/Taxonomy/Browser/wwwtax.cgi?lvl=0&id=649199" target="new">[NCBI link]</a><br/>[<i>Astragalus mongholicus</i> Bunge]			ononin	442813	391135	http://www.ncbi.nlm.nih.gov/pubmed/15065786
Astragali Radix	Astragalus Root	황기	黃芪	[<i>Astragalus membranaceus</i> Bunge, <i>Astragalus membranaceus</i> (Fisch.) Bge. var. <i>mongholicus</i> (Bge.) Hsiao, <i>Astragalus membranaceus</i> (Fisch.) Bge., <i>Astragalus membranaceus</i> Bunge var. <i>mongholicus</i> Hsiao]<a href="http://www.ncbi.nlm.nih.gov/Taxonomy/Browser/wwwtax.cgi?lvl=0&id=649199" target="new">[NCBI link]</a><br/>[<i>Astragalus mongholicus</i> Bunge]			(3R)-7,2'-dihydroxy-3',4'-dimethoxyisoflavone-7-O-β-D-glycoside			http://www.ncbi.nlm.nih.gov/pubmed/15065786
Astragali Radix	Astragalus Root	황기	黃芪	[<i>Astragalus membranaceus</i> Bunge, <i>Astragalus membranaceus</i> (Fisch.) Bge. var. <i>mongholicus</i> (Bge.) Hsiao, <i>Astragalus membranaceus</i> (Fisch.) Bge., <i>Astragalus membranaceus</i> Bunge var. <i>mongholicus</i> Hsiao]<a href="http://www.ncbi.nlm.nih.gov/Taxonomy/Browser/wwwtax.cgi?lvl=0&id=649199" target="new">[NCBI link]</a><br/>[<i>Astragalus mongholicus</i> Bunge]			(6aR,11aR)-3-hydroxy-9,10-dimethoxypterocarpan	14077830		http://www.ncbi.nlm.nih.gov/pubmed/15065786
Astragali Radix	Astragalus Root	황기	黃芪	[<i>Astragalus membranaceus</i> Bunge, <i>Astragalus membranaceus</i> (Fisch.) Bge. var. <i>mongholicus</i> (Bge.) Hsiao, <i>Astragalus membranaceus</i> (Fisch.) Bge., <i>Astragalus membranaceus</i> Bunge var. <i>mongholicus</i> Hsiao]<a href="http://www.ncbi.nlm.nih.gov/Taxonomy/Browser/wwwtax.cgi?lvl=0&id=649199" target="new">[NCBI link]</a><br/>[<i>Astragalus mongholicus</i> Bunge]			7,8-dihydroxy-3',4'-dimethoxyisoflavan		314246	http://www.ncbi.nlm.nih.gov/pubmed/23519564
Astragali Radix	Astragalus Root	황기	黃芪	[<i>Astragalus membranaceus</i> Bunge, <i>Astragalus membranaceus</i> (Fisch.) Bge. var. <i>mongholicus</i> (Bge.) Hsiao, <i>Astragalus membranaceus</i> (Fisch.) Bge., <i>Astragalus membranaceus</i> Bunge var. <i>mongholicus</i> Hsiao]<a href="http://www.ncbi.nlm.nih.gov/Taxonomy/Browser/wwwtax.cgi?lvl=0&id=649199" target="new">[NCBI link]</a><br/>[<i>Astragalus mongholicus</i> Bunge]			astragaloside II	71306915	328040|10142662|24534070|30790840	http://www.ncbi.nlm.nih.gov/pubmed/23519564
Astragali Radix	Astragalus Root	황기	黃芪	[<i>Astragalus membranaceus</i> Bunge, <i>Astragalus membranaceus</i> (Fisch.) Bge. var. <i>mongholicus</i> (Bge.) Hsiao, <i>Astragalus membranaceus</i> (Fisch.) Bge., <i>Astragalus membranaceus</i> Bunge var. <i>mongholicus</i> Hsiao]<a href="http://www.ncbi.nlm.nih.gov/Taxonomy/Browser/wwwtax.cgi?lvl=0&id=649199" target="new">[NCBI link]</a><br/>[<i>Astragalus mongholicus</i> Bunge]			soyasaponin I	122097	108898|4479163|26332918	http://www.ncbi.nlm.nih.gov/pubmed/23519564
Astragali Radix	Astragalus Root	황기	黃芪	[<i>Astragalus membranaceus</i> Bunge, <i>Astragalus membranaceus</i> (Fisch.) Bge. var. <i>mongholicus</i> (Bge.) Hsiao, <i>Astragalus membranaceus</i> (Fisch.) Bge., <i>Astragalus membranaceus</i> Bunge var. <i>mongholicus</i> Hsiao]<a href="http://www.ncbi.nlm.nih.gov/Taxonomy/Browser/wwwtax.cgi?lvl=0&id=649199" target="new">[NCBI link]</a><br/>[<i>Astragalus mongholicus</i> Bunge]			formononetin	5280378	4444070	http://www.ncbi.nlm.nih.gov/pubmed/23519564
Astragali Radix	Astragalus Root	황기	黃芪	[<i>Astragalus membranaceus</i> Bunge, <i>Astragalus membranaceus</i> (Fisch.) Bge. var. <i>mongholicus</i> (Bge.) Hsiao, <i>Astragalus membranaceus</i> (Fisch.) Bge., <i>Astragalus membranaceus</i> Bunge var. <i>mongholicus</i> Hsiao]<a href="http://www.ncbi.nlm.nih.gov/Taxonomy/Browser/wwwtax.cgi?lvl=0&id=649199" target="new">[NCBI link]</a><br/>[<i>Astragalus mongholicus</i> Bunge]			acetylastragaloside I		6067|8428|4514549	http://www.ncbi.nlm.nih.gov/pubmed/23519564
Astragali Radix	Astragalus Root	황기	黃芪	[<i>Astragalus membranaceus</i> Bunge, <i>Astragalus membranaceus</i> (Fisch.) Bge. var. <i>mongholicus</i> (Bge.) Hsiao, <i>Astragalus membranaceus</i> (Fisch.) Bge., <i>Astragalus membranaceus</i> Bunge var. <i>mongholicus</i> Hsiao]<a href="http://www.ncbi.nlm.nih.gov/Taxonomy/Browser/wwwtax.cgi?lvl=0&id=649199" target="new">[NCBI link]</a><br/>[<i>Astragalus mongholicus</i> Bunge]			ononin	442813	391135	http://www.ncbi.nlm.nih.gov/pubmed/23519564
Astragali Radix	Astragalus Root	황기	黃芪	[<i>Astragalus membranaceus</i> Bunge, <i>Astragalus membranaceus</i> (Fisch.) Bge. var. <i>mongholicus</i> (Bge.) Hsiao, <i>Astragalus membranaceus</i> (Fisch.) Bge., <i>Astragalus membranaceus</i> Bunge var. <i>mongholicus</i> Hsiao]<a href="http://www.ncbi.nlm.nih.gov/Taxonomy/Browser/wwwtax.cgi?lvl=0&id=649199" target="new">[NCBI link]</a><br/>[<i>Astragalus mongholicus</i> Bunge]			isorhamnetin	5281654	4444973	http://www.ncbi.nlm.nih.gov/pubmed/23519564
Astragali Radix	Astragalus Root	황기	黃芪	[<i>Astragalus membranaceus</i> Bunge, <i>Astragalus membranaceus</i> (Fisch.) Bge. var. <i>mongholicus</i> (Bge.) Hsiao, <i>Astragalus membranaceus</i> (Fisch.) Bge., <i>Astragalus membranaceus</i> Bunge var. <i>mongholicus</i> Hsiao]<a href="http://www.ncbi.nlm.nih.gov/Taxonomy/Browser/wwwtax.cgi?lvl=0&id=649199" target="new">[NCBI link]</a><br/>[<i>Astragalus mongholicus</i> Bunge]			wogonin	5281703	4445020	http://www.ncbi.nlm.nih.gov/pubmed/23519564
Astragali Radix	Astragalus Root	황기	黃芪	[<i>Astragalus membranaceus</i> Bunge, <i>Astragalus membranaceus</i> (Fisch.) Bge. var. <i>mongholicus</i> (Bge.) Hsiao, <i>Astragalus membranaceus</i> (Fisch.) Bge., <i>Astragalus membranaceus</i> Bunge var. <i>mongholicus</i> Hsiao]<a href="http://www.ncbi.nlm.nih.gov/Taxonomy/Browser/wwwtax.cgi?lvl=0&id=649199" target="new">[NCBI link]</a><br/>[<i>Astragalus mongholicus</i> Bunge]			4'7-dihydroxyisoflavone	5281708		http://www.ncbi.nlm.nih.gov/pubmed/23519564
Astragali Radix	Astragalus Root	황기	黃芪	[<i>Astragalus membranaceus</i> Bunge, <i>Astragalus membranaceus</i> (Fisch.) Bge. var. <i>mongholicus</i> (Bge.) Hsiao, <i>Astragalus membranaceus</i> (Fisch.) Bge., <i>Astragalus membranaceus</i> Bunge var. <i>mongholicus</i> Hsiao]<a href="http://www.ncbi.nlm.nih.gov/Taxonomy/Browser/wwwtax.cgi?lvl=0&id=649199" target="new">[NCBI link]</a><br/>[<i>Astragalus mongholicus</i> Bunge]			afrormosin-7-O-β-D-glycoside			http://www.ncbi.nlm.nih.gov/pubmed/17657828
Astragali Radix	Astragalus Root	황기	黃芪	[<i>Astragalus membranaceus</i> Bunge, <i>Astragalus membranaceus</i> (Fisch.) Bge. var. <i>mongholicus</i> (Bge.) Hsiao, <i>Astragalus membranaceus</i> (Fisch.) Bge., <i>Astragalus membranaceus</i> Bunge var. <i>mongholicus</i> Hsiao]<a href="http://www.ncbi.nlm.nih.gov/Taxonomy/Browser/wwwtax.cgi?lvl=0&id=649199" target="new">[NCBI link]</a><br/>[<i>Astragalus mongholicus</i> Bunge]			calycosin-7-O-β-D-glycoside			http://www.ncbi.nlm.nih.gov/pubmed/17657828
Astragali Radix	Astragalus Root	황기	黃芪	[<i>Astragalus membranaceus</i> Bunge, <i>Astragalus membranaceus</i> (Fisch.) Bge. var. <i>mongholicus</i> (Bge.) Hsiao, <i>Astragalus membranaceus</i> (Fisch.) Bge., <i>Astragalus membranaceus</i> Bunge var. <i>mongholicus</i> Hsiao]<a href="http://www.ncbi.nlm.nih.gov/Taxonomy/Browser/wwwtax.cgi?lvl=0&id=649199" target="new">[NCBI link]</a><br/>[<i>Astragalus mongholicus</i> Bunge]			formononetin-7-O-β-D-glycoside-6''-O-malonate			http://www.ncbi.nlm.nih.gov/pubmed/17657828
Astragali Radix	Astragalus Root	황기	黃芪	[<i>Astragalus membranaceus</i> Bunge, <i>Astragalus membranaceus</i> (Fisch.) Bge. var. <i>mongholicus</i> (Bge.) Hsiao, <i>Astragalus membranaceus</i> (Fisch.) Bge., <i>Astragalus membranaceus</i> Bunge var. <i>mongholicus</i> Hsiao]<a href="http://www.ncbi.nlm.nih.gov/Taxonomy/Browser/wwwtax.cgi?lvl=0&id=649199" target="new">[NCBI link]</a><br/>[<i>Astragalus mongholicus</i> Bunge]			formononetin	5280378	4444070	http://www.ncbi.nlm.nih.gov/pubmed/17657828
Astragali Radix	Astragalus Root	황기	黃芪	[<i>Astragalus membranaceus</i> Bunge, <i>Astragalus membranaceus</i> (Fisch.) Bge. var. <i>mongholicus</i> (Bge.) Hsiao, <i>Astragalus membranaceus</i> (Fisch.) Bge., <i>Astragalus membranaceus</i> Bunge var. <i>mongholicus</i> Hsiao]<a href="http://www.ncbi.nlm.nih.gov/Taxonomy/Browser/wwwtax.cgi?lvl=0&id=649199" target="new">[NCBI link]</a><br/>[<i>Astragalus mongholicus</i> Bunge]			formononetin-7-O-β-D-glycoside			http://www.ncbi.nlm.nih.gov/pubmed/17657828
Astragali Radix	Astragalus Root	황기	黃芪	[<i>Astragalus membranaceus</i> Bunge, <i>Astragalus membranaceus</i> (Fisch.) Bge. var. <i>mongholicus</i> (Bge.) Hsiao, <i>Astragalus membranaceus</i> (Fisch.) Bge., <i>Astragalus membranaceus</i> Bunge var. <i>mongholicus</i> Hsiao]<a href="http://www.ncbi.nlm.nih.gov/Taxonomy/Browser/wwwtax.cgi?lvl=0&id=649199" target="new">[NCBI link]</a><br/>[<i>Astragalus mongholicus</i> Bunge]			ononin	442813	391135	http://www.ncbi.nlm.nih.gov/pubmed/17657828
Astragali Radix	Astragalus Root	황기	黃芪	[<i>Astragalus membranaceus</i> Bunge, <i>Astragalus membranaceus</i> (Fisch.) Bge. var. <i>mongholicus</i> (Bge.) Hsiao, <i>Astragalus membranaceus</i> (Fisch.) Bge., <i>Astragalus membranaceus</i> Bunge var. <i>mongholicus</i> Hsiao]<a href="http://www.ncbi.nlm.nih.gov/Taxonomy/Browser/wwwtax.cgi?lvl=0&id=649199" target="new">[NCBI link]</a><br/>[<i>Astragalus mongholicus</i> Bunge]			(6aR,11aR)-3-hydroxy-9,10-dimethoxypterocarpan	14077830		http://www.ncbi.nlm.nih.gov/pubmed/17657828
Astragali Radix	Astragalus Root	황기	黃芪	[<i>Astragalus membranaceus</i> Bunge, <i>Astragalus membranaceus</i> (Fisch.) Bge. var. <i>mongholicus</i> (Bge.) Hsiao, <i>Astragalus membranaceus</i> (Fisch.) Bge., <i>Astragalus membranaceus</i> Bunge var. <i>mongholicus</i> Hsiao]<a href="http://www.ncbi.nlm.nih.gov/Taxonomy/Browser/wwwtax.cgi?lvl=0&id=649199" target="new">[NCBI link]</a><br/>[<i>Astragalus mongholicus</i> Bunge]			2'-hydroxy-3',4'-dimethoxyiso-flavan-7-O-β-D-glycoside			http://www.ncbi.nlm.nih.gov/pubmed/17657828
Astragali Radix	Astragalus Root	황기	黃芪	[<i>Astragalus membranaceus</i> Bunge, <i>Astragalus membranaceus</i> (Fisch.) Bge. var. <i>mongholicus</i> (Bge.) Hsiao, <i>Astragalus membranaceus</i> (Fisch.) Bge., <i>Astragalus membranaceus</i> Bunge var. <i>mongholicus</i> Hsiao]<a href="http://www.ncbi.nlm.nih.gov/Taxonomy/Browser/wwwtax.cgi?lvl=0&id=649199" target="new">[NCBI link]</a><br/>[<i>Astragalus mongholicus</i> Bunge]			calycosin-7-O-β-D-glycoside-6''-O-malonate			http://www.ncbi.nlm.nih.gov/pubmed/17657828
Astragali Radix	Astragalus Root	황기	黃芪	[<i>Astragalus membranaceus</i> Bunge, <i>Astragalus membranaceus</i> (Fisch.) Bge. var. <i>mongholicus</i> (Bge.) Hsiao, <i>Astragalus membranaceus</i> (Fisch.) Bge., <i>Astragalus membranaceus</i> Bunge var. <i>mongholicus</i> Hsiao]<a href="http://www.ncbi.nlm.nih.gov/Taxonomy/Browser/wwwtax.cgi?lvl=0&id=649199" target="new">[NCBI link]</a><br/>[<i>Astragalus mongholicus</i> Bunge]			9,10-dimethoxypterocarpan-3-O-β-D-glycoside			http://www.ncbi.nlm.nih.gov/pubmed/17657828
Astragali Radix	Astragalus Root	황기	黃芪	[<i>Astragalus membranaceus</i> Bunge, <i>Astragalus membranaceus</i> (Fisch.) Bge. var. <i>mongholicus</i> (Bge.) Hsiao, <i>Astragalus membranaceus</i> (Fisch.) Bge., <i>Astragalus membranaceus</i> Bunge var. <i>mongholicus</i> Hsiao]<a href="http://www.ncbi.nlm.nih.gov/Taxonomy/Browser/wwwtax.cgi?lvl=0&id=649199" target="new">[NCBI link]</a><br/>[<i>Astragalus mongholicus</i> Bunge]			6,4'-dimethoxyisoflavone-7-O-β-D-glycoside			http://www.ncbi.nlm.nih.gov/pubmed/17657828
Astragali Radix	Astragalus Root	황기	黃芪	[<i>Astragalus membranaceus</i> Bunge, <i>Astragalus membranaceus</i> (Fisch.) Bge. var. <i>mongholicus</i> (Bge.) Hsiao, <i>Astragalus membranaceus</i> (Fisch.) Bge., <i>Astragalus membranaceus</i> Bunge var. <i>mongholicus</i> Hsiao]<a href="http://www.ncbi.nlm.nih.gov/Taxonomy/Browser/wwwtax.cgi?lvl=0&id=649199" target="new">[NCBI link]</a><br/>[<i>Astragalus mongholicus</i> Bunge]			(3R)-7,2'-dihydroxy-3',4'-dimethoxyisoflavan		523468	http://www.ncbi.nlm.nih.gov/pubmed/17657828
Astragali Radix	Astragalus Root	황기	黃芪	[<i>Astragalus membranaceus</i> Bunge, <i>Astragalus membranaceus</i> (Fisch.) Bge. var. <i>mongholicus</i> (Bge.) Hsiao, <i>Astragalus membranaceus</i> (Fisch.) Bge., <i>Astragalus membranaceus</i> Bunge var. <i>mongholicus</i> Hsiao]<a href="http://www.ncbi.nlm.nih.gov/Taxonomy/Browser/wwwtax.cgi?lvl=0&id=649199" target="new">[NCBI link]</a><br/>[<i>Astragalus mongholicus</i> Bunge]			7,3'-dihydroxy-6,4'-dimethoxyiso-flavone			http://www.ncbi.nlm.nih.gov/pubmed/17657828
Astragali Radix	Astragalus Root	황기	黃芪	[<i>Astragalus membranaceus</i> Bunge, <i>Astragalus membranaceus</i> (Fisch.) Bge. var. <i>mongholicus</i> (Bge.) Hsiao, <i>Astragalus membranaceus</i> (Fisch.) Bge., <i>Astragalus membranaceus</i> Bunge var. <i>mongholicus</i> Hsiao]<a href="http://www.ncbi.nlm.nih.gov/Taxonomy/Browser/wwwtax.cgi?lvl=0&id=649199" target="new">[NCBI link]</a><br/>[<i>Astragalus mongholicus</i> Bunge]			6''-O-acetylcalycosin-7-O-β-D-glucopyranoside			http://www.ncbi.nlm.nih.gov/pubmed/20037801
Astragali Radix	Astragalus Root	황기	黃芪	[<i>Astragalus membranaceus</i> Bunge, <i>Astragalus membranaceus</i> (Fisch.) Bge. var. <i>mongholicus</i> (Bge.) Hsiao, <i>Astragalus membranaceus</i> (Fisch.) Bge., <i>Astragalus membranaceus</i> Bunge var. <i>mongholicus</i> Hsiao]<a href="http://www.ncbi.nlm.nih.gov/Taxonomy/Browser/wwwtax.cgi?lvl=0&id=649199" target="new">[NCBI link]</a><br/>[<i>Astragalus mongholicus</i> Bunge]			odoratin	13965473	2338384|4478400|23326363	http://www.ncbi.nlm.nih.gov/pubmed/17623470
Astragali Radix	Astragalus Root	황기	黃芪	[<i>Astragalus membranaceus</i> Bunge, <i>Astragalus membranaceus</i> (Fisch.) Bge. var. <i>mongholicus</i> (Bge.) Hsiao, <i>Astragalus membranaceus</i> (Fisch.) Bge., <i>Astragalus membranaceus</i> Bunge var. <i>mongholicus</i> Hsiao]<a href="http://www.ncbi.nlm.nih.gov/Taxonomy/Browser/wwwtax.cgi?lvl=0&id=649199" target="new">[NCBI link]</a><br/>[<i>Astragalus mongholicus</i> Bunge]			calycosin-7-O-β-D-glucoside			http://www.ncbi.nlm.nih.gov/pubmed/17623470
Astragali Radix	Astragalus Root	황기	黃芪	[<i>Astragalus membranaceus</i> Bunge, <i>Astragalus membranaceus</i> (Fisch.) Bge. var. <i>mongholicus</i> (Bge.) Hsiao, <i>Astragalus membranaceus</i> (Fisch.) Bge., <i>Astragalus membranaceus</i> Bunge var. <i>mongholicus</i> Hsiao]<a href="http://www.ncbi.nlm.nih.gov/Taxonomy/Browser/wwwtax.cgi?lvl=0&id=649199" target="new">[NCBI link]</a><br/>[<i>Astragalus mongholicus</i> Bunge]			astragaloside II	71306915	328040|10142662|24534070|30790840	http://www.ncbi.nlm.nih.gov/pubmed/17623470
Astragali Radix	Astragalus Root	황기	黃芪	[<i>Astragalus membranaceus</i> Bunge, <i>Astragalus membranaceus</i> (Fisch.) Bge. var. <i>mongholicus</i> (Bge.) Hsiao, <i>Astragalus membranaceus</i> (Fisch.) Bge., <i>Astragalus membranaceus</i> Bunge var. <i>mongholicus</i> Hsiao]<a href="http://www.ncbi.nlm.nih.gov/Taxonomy/Browser/wwwtax.cgi?lvl=0&id=649199" target="new">[NCBI link]</a><br/>[<i>Astragalus mongholicus</i> Bunge]			acetylastragaloside I		6067|8428|4514549	http://www.ncbi.nlm.nih.gov/pubmed/17623470
Astragali Radix	Astragalus Root	황기	黃芪	[<i>Astragalus membranaceus</i> Bunge, <i>Astragalus membranaceus</i> (Fisch.) Bge. var. <i>mongholicus</i> (Bge.) Hsiao, <i>Astragalus membranaceus</i> (Fisch.) Bge., <i>Astragalus membranaceus</i> Bunge var. <i>mongholicus</i> Hsiao]<a href="http://www.ncbi.nlm.nih.gov/Taxonomy/Browser/wwwtax.cgi?lvl=0&id=649199" target="new">[NCBI link]</a><br/>[<i>Astragalus mongholicus</i> Bunge]			formononetin	5280378	4444070	http://www.ncbi.nlm.nih.gov/pubmed/17623470
Astragali Radix	Astragalus Root	황기	黃芪	[<i>Astragalus membranaceus</i> Bunge, <i>Astragalus membranaceus</i> (Fisch.) Bge. var. <i>mongholicus</i> (Bge.) Hsiao, <i>Astragalus membranaceus</i> (Fisch.) Bge., <i>Astragalus membranaceus</i> Bunge var. <i>mongholicus</i> Hsiao]<a href="http://www.ncbi.nlm.nih.gov/Taxonomy/Browser/wwwtax.cgi?lvl=0&id=649199" target="new">[NCBI link]</a><br/>[<i>Astragalus mongholicus</i> Bunge]			ononin	442813	391135	http://www.ncbi.nlm.nih.gov/pubmed/17623470
Astragali Radix	Astragalus Root	황기	黃芪	[<i>Astragalus membranaceus</i> Bunge, <i>Astragalus membranaceus</i> (Fisch.) Bge. var. <i>mongholicus</i> (Bge.) Hsiao, <i>Astragalus membranaceus</i> (Fisch.) Bge., <i>Astragalus membranaceus</i> Bunge var. <i>mongholicus</i> Hsiao]<a href="http://www.ncbi.nlm.nih.gov/Taxonomy/Browser/wwwtax.cgi?lvl=0&id=649199" target="new">[NCBI link]</a><br/>[<i>Astragalus mongholicus</i> Bunge]			complanaruside			http://www.ncbi.nlm.nih.gov/pubmed/17623470
Astragali Radix	Astragalus Root	황기	黃芪	[<i>Astragalus membranaceus</i> Bunge, <i>Astragalus membranaceus</i> (Fisch.) Bge. var. <i>mongholicus</i> (Bge.) Hsiao, <i>Astragalus membranaceus</i> (Fisch.) Bge., <i>Astragalus membranaceus</i> Bunge var. <i>mongholicus</i> Hsiao]<a href="http://www.ncbi.nlm.nih.gov/Taxonomy/Browser/wwwtax.cgi?lvl=0&id=649199" target="new">[NCBI link]</a><br/>[<i>Astragalus mongholicus</i> Bunge]			(6aR,11aR)-9,10-dimethoxypterocarpan-3-O-β-D-glucoside			http://www.ncbi.nlm.nih.gov/pubmed/17623470
Astragali Radix	Astragalus Root	황기	黃芪	[<i>Astragalus membranaceus</i> Bunge, <i>Astragalus membranaceus</i> (Fisch.) Bge. var. <i>mongholicus</i> (Bge.) Hsiao, <i>Astragalus membranaceus</i> (Fisch.) Bge., <i>Astragalus membranaceus</i> Bunge var. <i>mongholicus</i> Hsiao]<a href="http://www.ncbi.nlm.nih.gov/Taxonomy/Browser/wwwtax.cgi?lvl=0&id=649199" target="new">[NCBI link]</a><br/>[<i>Astragalus mongholicus</i> Bunge]			(3R)-2'-hydroxy-3',4'-dimethoxyisoflavan-7-O-β-D-glucoside			http://www.ncbi.nlm.nih.gov/pubmed/17623470
Astragali Radix	Astragalus Root	황기	黃芪	[<i>Astragalus membranaceus</i> Bunge, <i>Astragalus membranaceus</i> (Fisch.) Bge. var. <i>mongholicus</i> (Bge.) Hsiao, <i>Astragalus membranaceus</i> (Fisch.) Bge., <i>Astragalus membranaceus</i> Bunge var. <i>mongholicus</i> Hsiao]<a href="http://www.ncbi.nlm.nih.gov/Taxonomy/Browser/wwwtax.cgi?lvl=0&id=649199" target="new">[NCBI link]</a><br/>[<i>Astragalus mongholicus</i> Bunge]			kaempferol 4'-methylether-3-β-D-glucoside		4444395|642|26331252|28288631	http://www.ncbi.nlm.nih.gov/pubmed/17623470
Astragali Radix	Astragalus Root	황기	黃芪	[<i>Astragalus membranaceus</i> Bunge, <i>Astragalus membranaceus</i> (Fisch.) Bge. var. <i>mongholicus</i> (Bge.) Hsiao, <i>Astragalus membranaceus</i> (Fisch.) Bge., <i>Astragalus membranaceus</i> Bunge var. <i>mongholicus</i> Hsiao]<a href="http://www.ncbi.nlm.nih.gov/Taxonomy/Browser/wwwtax.cgi?lvl=0&id=649199" target="new">[NCBI link]</a><br/>[<i>Astragalus mongholicus</i> Bunge]			isorhamnetin-3-β-D-glucoside			http://www.ncbi.nlm.nih.gov/pubmed/17623470
Astragali Radix	Astragalus Root	황기	黃芪	[<i>Astragalus membranaceus</i> Bunge, <i>Astragalus membranaceus</i> (Fisch.) Bge. var. <i>mongholicus</i> (Bge.) Hsiao, <i>Astragalus membranaceus</i> (Fisch.) Bge., <i>Astragalus membranaceus</i> Bunge var. <i>mongholicus</i> Hsiao]<a href="http://www.ncbi.nlm.nih.gov/Taxonomy/Browser/wwwtax.cgi?lvl=0&id=649199" target="new">[NCBI link]</a><br/>[<i>Astragalus mongholicus</i> Bunge]			calycosin	5280448	4444104	http://www.ncbi.nlm.nih.gov/pubmed/17623470
Astragali Radix	Astragalus Root	황기	黃芪	[<i>Astragalus membranaceus</i> Bunge, <i>Astragalus membranaceus</i> (Fisch.) Bge. var. <i>mongholicus</i> (Bge.) Hsiao, <i>Astragalus membranaceus</i> (Fisch.) Bge., <i>Astragalus membranaceus</i> Bunge var. <i>mongholicus</i> Hsiao]<a href="http://www.ncbi.nlm.nih.gov/Taxonomy/Browser/wwwtax.cgi?lvl=0&id=649199" target="new">[NCBI link]</a><br/>[<i>Astragalus mongholicus</i> Bunge]			(3R)-8,2'-dihydroxy-7,4'-dimethoxyisoflavan		29332013	http://www.ncbi.nlm.nih.gov/pubmed/17623470
Astragali Radix	Astragalus Root	황기	黃芪	[<i>Astragalus membranaceus</i> Bunge, <i>Astragalus membranaceus</i> (Fisch.) Bge. var. <i>mongholicus</i> (Bge.) Hsiao, <i>Astragalus membranaceus</i> (Fisch.) Bge., <i>Astragalus membranaceus</i> Bunge var. <i>mongholicus</i> Hsiao]<a href="http://www.ncbi.nlm.nih.gov/Taxonomy/Browser/wwwtax.cgi?lvl=0&id=649199" target="new">[NCBI link]</a><br/>[<i>Astragalus mongholicus</i> Bunge]			5,7-dihydroxy-4'-methoxy-isoflavone	5280373	4444068	http://www.ncbi.nlm.nih.gov/pubmed/23519564
Astragali Radix	Astragalus Root	황기	黃芪	[<i>Astragalus membranaceus</i> Bunge, <i>Astragalus membranaceus</i> (Fisch.) Bge. var. <i>mongholicus</i> (Bge.) Hsiao, <i>Astragalus membranaceus</i> (Fisch.) Bge., <i>Astragalus membranaceus</i> Bunge var. <i>mongholicus</i> Hsiao]<a href="http://www.ncbi.nlm.nih.gov/Taxonomy/Browser/wwwtax.cgi?lvl=0&id=649199" target="new">[NCBI link]</a><br/>[<i>Astragalus mongholicus</i> Bunge]			9,10-dimethoxy-6a,11a-dihydro-6H-[1]benzofuro[3,2-c]chromen-3-ol	5319733	4477965	http://www.ncbi.nlm.nih.gov/pubmed/23519564
Astragali Radix	Astragalus Root	황기	黃芪	[<i>Astragalus membranaceus</i> Bunge, <i>Astragalus membranaceus</i> (Fisch.) Bge. var. <i>mongholicus</i> (Bge.) Hsiao, <i>Astragalus membranaceus</i> (Fisch.) Bge., <i>Astragalus membranaceus</i> Bunge var. <i>mongholicus</i> Hsiao]<a href="http://www.ncbi.nlm.nih.gov/Taxonomy/Browser/wwwtax.cgi?lvl=0&id=649199" target="new">[NCBI link]</a><br/>[<i>Astragalus mongholicus</i> Bunge]			astragaloside VII	14241100	10142667	http://www.ncbi.nlm.nih.gov/pubmed/23519564
Astragali Radix	Astragalus Root	황기	黃芪	[<i>Astragalus membranaceus</i> Bunge, <i>Astragalus membranaceus</i> (Fisch.) Bge. var. <i>mongholicus</i> (Bge.) Hsiao, <i>Astragalus membranaceus</i> (Fisch.) Bge., <i>Astragalus membranaceus</i> Bunge var. <i>mongholicus</i> Hsiao]<a href="http://www.ncbi.nlm.nih.gov/Taxonomy/Browser/wwwtax.cgi?lvl=0&id=649199" target="new">[NCBI link]</a><br/>[<i>Astragalus mongholicus</i> Bunge]			mangiferin	5281647	4444966	http://www.ncbi.nlm.nih.gov/pubmed/23519564
Astragali Radix	Astragalus Root	황기	黃芪	[<i>Astragalus membranaceus</i> Bunge, <i>Astragalus membranaceus</i> (Fisch.) Bge. var. <i>mongholicus</i> (Bge.) Hsiao, <i>Astragalus membranaceus</i> (Fisch.) Bge., <i>Astragalus membranaceus</i> Bunge var. <i>mongholicus</i> Hsiao]<a href="http://www.ncbi.nlm.nih.gov/Taxonomy/Browser/wwwtax.cgi?lvl=0&id=649199" target="new">[NCBI link]</a><br/>[<i>Astragalus mongholicus</i> Bunge]			medicarpin	336327|73067	65860|298082	http://www.ncbi.nlm.nih.gov/pubmed/23519564
Astragali Radix	Astragalus Root	황기	黃芪	[<i>Astragalus membranaceus</i> Bunge, <i>Astragalus membranaceus</i> (Fisch.) Bge. var. <i>mongholicus</i> (Bge.) Hsiao, <i>Astragalus membranaceus</i> (Fisch.) Bge., <i>Astragalus membranaceus</i> Bunge var. <i>mongholicus</i> Hsiao]<a href="http://www.ncbi.nlm.nih.gov/Taxonomy/Browser/wwwtax.cgi?lvl=0&id=649199" target="new">[NCBI link]</a><br/>[<i>Astragalus mongholicus</i> Bunge]			calycosin	5280448	4444104	http://www.ncbi.nlm.nih.gov/pubmed/23519564
Astragali Radix	Astragalus Root	황기	黃芪	[<i>Astragalus membranaceus</i> Bunge, <i>Astragalus membranaceus</i> (Fisch.) Bge. var. <i>mongholicus</i> (Bge.) Hsiao, <i>Astragalus membranaceus</i> (Fisch.) Bge., <i>Astragalus membranaceus</i> Bunge var. <i>mongholicus</i> Hsiao]<a href="http://www.ncbi.nlm.nih.gov/Taxonomy/Browser/wwwtax.cgi?lvl=0&id=649199" target="new">[NCBI link]</a><br/>[<i>Astragalus mongholicus</i> Bunge]			astragaloside IV	24720993|74787536|500122|13943297|71463944|77519853|158694|45006101|13943299	10259289	http://www.ncbi.nlm.nih.gov/pubmed/23519564
Astragali Radix	Astragalus Root	황기	黃芪	[<i>Astragalus membranaceus</i> Bunge, <i>Astragalus membranaceus</i> (Fisch.) Bge. var. <i>mongholicus</i> (Bge.) Hsiao, <i>Astragalus membranaceus</i> (Fisch.) Bge., <i>Astragalus membranaceus</i> Bunge var. <i>mongholicus</i> Hsiao]<a href="http://www.ncbi.nlm.nih.gov/Taxonomy/Browser/wwwtax.cgi?lvl=0&id=649199" target="new">[NCBI link]</a><br/>[<i>Astragalus mongholicus</i> Bunge]			astragaloside I	51346122	10142661|23340107|24534124|30790841	http://www.ncbi.nlm.nih.gov/pubmed/23519564
Astragali Radix	Astragalus Root	황기	黃芪	[<i>Astragalus membranaceus</i> Bunge, <i>Astragalus membranaceus</i> (Fisch.) Bge. var. <i>mongholicus</i> (Bge.) Hsiao, <i>Astragalus membranaceus</i> (Fisch.) Bge., <i>Astragalus membranaceus</i> Bunge var. <i>mongholicus</i> Hsiao]<a href="http://www.ncbi.nlm.nih.gov/Taxonomy/Browser/wwwtax.cgi?lvl=0&id=649199" target="new">[NCBI link]</a><br/>[<i>Astragalus mongholicus</i> Bunge]			8-(dimethylaminomethyl)-7-hydroxy-2-methylisoflavone hydrochloride	5361813	58820|54590|56612|13583|8632|109439|5539|56610|56707|23923|49573|5591|5722|57724|19006|4445625|307|157849|14435|56652|145111|59634|61820|85111|5540|56679|2017747|10762|60645|6004|64510|4515016|5797|2057951|2284836|5859|59821|61813|5825|56639|9696498|10630219|9005|10594|54821|58817|2043432|5911|8367|8371|49515|59458|59460|69528|4642584|20175|83207|91739|137742|27664|61883|69117|10716203|5792|12793…	http://www.ncbi.nlm.nih.gov/pubmed/23519564
Astragali Radix	Astragalus Root	황기	黃芪	[<i>Astragalus membranaceus</i> Bunge, <i>Astragalus membranaceus</i> (Fisch.) Bge. var. <i>mongholicus</i> (Bge.) Hsiao, <i>Astragalus membranaceus</i> (Fisch.) Bge., <i>Astragalus membranaceus</i> Bunge var. <i>mongholicus</i> Hsiao]<a href="http://www.ncbi.nlm.nih.gov/Taxonomy/Browser/wwwtax.cgi?lvl=0&id=649199" target="new">[NCBI link]</a><br/>[<i>Astragalus mongholicus</i> Bunge]			naringin	45933923|25075|5284651|5351463|4441|442428|45358136|91740219|74787988|6710627	390868	http://www.ncbi.nlm.nih.gov/pubmed/23519564
Astragali Radix	Astragalus Root	황기	黃芪	[<i>Astragalus membranaceus</i> Bunge, <i>Astragalus membranaceus</i> (Fisch.) Bge. var. <i>mongholicus</i> (Bge.) Hsiao, <i>Astragalus membranaceus</i> (Fisch.) Bge., <i>Astragalus membranaceus</i> Bunge var. <i>mongholicus</i> Hsiao]<a href="http://www.ncbi.nlm.nih.gov/Taxonomy/Browser/wwwtax.cgi?lvl=0&id=649199" target="new">[NCBI link]</a><br/>[<i>Astragalus mongholicus</i> Bunge]			3-hydroxyflavanone		130313	http://www.ncbi.nlm.nih.gov/pubmed/23519564
Astragali Radix	Astragalus Root	황기	黃芪	[<i>Astragalus membranaceus</i> Bunge, <i>Astragalus membranaceus</i> (Fisch.) Bge. var. <i>mongholicus</i> (Bge.) Hsiao, <i>Astragalus membranaceus</i> (Fisch.) Bge., <i>Astragalus membranaceus</i> Bunge var. <i>mongholicus</i> Hsiao]<a href="http://www.ncbi.nlm.nih.gov/Taxonomy/Browser/wwwtax.cgi?lvl=0&id=649199" target="new">[NCBI link]</a><br/>[<i>Astragalus mongholicus</i> Bunge]			carotene	6419725	4444129	http://www.ncbi.nlm.nih.gov/pubmed/23519564
Astragali Radix	Astragalus Root	황기	黃芪	[<i>Astragalus membranaceus</i> Bunge, <i>Astragalus membranaceus</i> (Fisch.) Bge. var. <i>mongholicus</i> (Bge.) Hsiao, <i>Astragalus membranaceus</i> (Fisch.) Bge., <i>Astragalus membranaceus</i> Bunge var. <i>mongholicus</i> Hsiao]<a href="http://www.ncbi.nlm.nih.gov/Taxonomy/Browser/wwwtax.cgi?lvl=0&id=649199" target="new">[NCBI link]</a><br/>[<i>Astragalus mongholicus</i> Bunge]			7,3'-dihydroxy-2',4'-dimethoxyisoflavan-7-O-β-D-glucosyl-3'-O-β-D-glucuronide			http://www.ncbi.nlm.nih.gov/pubmed/16507649
Astragali Radix	Astragalus Root	황기	黃芪	[<i>Astragalus membranaceus</i> Bunge, <i>Astragalus membranaceus</i> (Fisch.) Bge. var. <i>mongholicus</i> (Bge.) Hsiao, <i>Astragalus membranaceus</i> (Fisch.) Bge., <i>Astragalus membranaceus</i> Bunge var. <i>mongholicus</i> Hsiao]<a href="http://www.ncbi.nlm.nih.gov/Taxonomy/Browser/wwwtax.cgi?lvl=0&id=649199" target="new">[NCBI link]</a><br/>[<i>Astragalus mongholicus</i> Bunge]			pratensein-7-O-β-D-glycoside			http://www.ncbi.nlm.nih.gov/pubmed/17657828
Astragali Radix	Astragalus Root	황기	黃芪	[<i>Astragalus membranaceus</i> Bunge, <i>Astragalus membranaceus</i> (Fisch.) Bge. var. <i>mongholicus</i> (Bge.) Hsiao, <i>Astragalus membranaceus</i> (Fisch.) Bge., <i>Astragalus membranaceus</i> Bunge var. <i>mongholicus</i> Hsiao]<a href="http://www.ncbi.nlm.nih.gov/Taxonomy/Browser/wwwtax.cgi?lvl=0&id=649199" target="new">[NCBI link]</a><br/>[<i>Astragalus mongholicus</i> Bunge]			calycosin	5280448	4444104	http://www.ncbi.nlm.nih.gov/pubmed/17657828
Astragali Radix	Astragalus Root	황기	黃芪	[<i>Astragalus membranaceus</i> Bunge, <i>Astragalus membranaceus</i> (Fisch.) Bge. var. <i>mongholicus</i> (Bge.) Hsiao, <i>Astragalus membranaceus</i> (Fisch.) Bge., <i>Astragalus membranaceus</i> Bunge var. <i>mongholicus</i> Hsiao]<a href="http://www.ncbi.nlm.nih.gov/Taxonomy/Browser/wwwtax.cgi?lvl=0&id=649199" target="new">[NCBI link]</a><br/>[<i>Astragalus mongholicus</i> Bunge]			2'-hydroxy-7,3',4'-trimethoxyisoflavan		4477933	http://www.ncbi.nlm.nih.gov/pubmed/17657828
Astragali Radix	Astragalus Root	황기	黃芪	[<i>Astragalus membranaceus</i> Bunge, <i>Astragalus membranaceus</i> (Fisch.) Bge. var. <i>mongholicus</i> (Bge.) Hsiao, <i>Astragalus membranaceus</i> (Fisch.) Bge., <i>Astragalus membranaceus</i> Bunge var. <i>mongholicus</i> Hsiao]<a href="http://www.ncbi.nlm.nih.gov/Taxonomy/Browser/wwwtax.cgi?lvl=0&id=649199" target="new">[NCBI link]</a><br/>[<i>Astragalus mongholicus</i> Bunge]			pratensein	5281803	4445115	http://www.ncbi.nlm.nih.gov/pubmed/17657828
Astragali Radix	Astragalus Root	황기	黃芪	[<i>Astragalus membranaceus</i> Bunge, <i>Astragalus membranaceus</i> (Fisch.) Bge. var. <i>mongholicus</i> (Bge.) Hsiao, <i>Astragalus membranaceus</i> (Fisch.) Bge., <i>Astragalus membranaceus</i> Bunge var. <i>mongholicus</i> Hsiao]<a href="http://www.ncbi.nlm.nih.gov/Taxonomy/Browser/wwwtax.cgi?lvl=0&id=649199" target="new">[NCBI link]</a><br/>[<i>Astragalus mongholicus</i> Bunge]			formononetin-7-O-β-D-glycoside-6''-O-acetate			http://www.ncbi.nlm.nih.gov/pubmed/17657828
Astragali Radix	Astragalus Root	황기	黃芪	[<i>Astragalus membranaceus</i> Bunge, <i>Astragalus membranaceus</i> (Fisch.) Bge. var. <i>mongholicus</i> (Bge.) Hsiao, <i>Astragalus membranaceus</i> (Fisch.) Bge., <i>Astragalus membranaceus</i> Bunge var. <i>mongholicus</i> Hsiao]<a href="http://www.ncbi.nlm.nih.gov/Taxonomy/Browser/wwwtax.cgi?lvl=0&id=649199" target="new">[NCBI link]</a><br/>[<i>Astragalus mongholicus</i> Bunge]			calycosin-7-O-β-D-glycoside-6''-O-acetate			http://www.ncbi.nlm.nih.gov/pubmed/17657828
Astragali Radix	Astragalus Root	황기	黃芪	[<i>Astragalus membranaceus</i> Bunge, <i>Astragalus membranaceus</i> (Fisch.) Bge. var. <i>mongholicus</i> (Bge.) Hsiao, <i>Astragalus membranaceus</i> (Fisch.) Bge., <i>Astragalus membranaceus</i> Bunge var. <i>mongholicus</i> Hsiao]<a href="http://www.ncbi.nlm.nih.gov/Taxonomy/Browser/wwwtax.cgi?lvl=0&id=649199" target="new">[NCBI link]</a><br/>[<i>Astragalus mongholicus</i> Bunge]			afrormosin-7-O-β-D-glycoside-6''-O-malonate			http://www.ncbi.nlm.nih.gov/pubmed/17657828
Astragali Radix	Astragalus Root	황기	黃芪	[<i>Astragalus membranaceus</i> Bunge, <i>Astragalus membranaceus</i> (Fisch.) Bge. var. <i>mongholicus</i> (Bge.) Hsiao, <i>Astragalus membranaceus</i> (Fisch.) Bge., <i>Astragalus membranaceus</i> Bunge var. <i>mongholicus</i> Hsiao]<a href="http://www.ncbi.nlm.nih.gov/Taxonomy/Browser/wwwtax.cgi?lvl=0&id=649199" target="new">[NCBI link]</a><br/>[<i>Astragalus mongholicus</i> Bunge]			odoratin-7-O-β-D-glycoside			http://www.ncbi.nlm.nih.gov/pubmed/17657828
Astragali Radix	Astragalus Root	황기	黃芪	[<i>Astragalus membranaceus</i> Bunge, <i>Astragalus membranaceus</i> (Fisch.) Bge. var. <i>mongholicus</i> (Bge.) Hsiao, <i>Astragalus membranaceus</i> (Fisch.) Bge., <i>Astragalus membranaceus</i> Bunge var. <i>mongholicus</i> Hsiao]<a href="http://www.ncbi.nlm.nih.gov/Taxonomy/Browser/wwwtax.cgi?lvl=0&id=649199" target="new">[NCBI link]</a><br/>[<i>Astragalus mongholicus</i> Bunge]			calycosin-7-O-β-D-glucoside			http://www.ncbi.nlm.nih.gov/pubmed/18272311
Astragali Radix	Astragalus Root	황기	黃芪	[<i>Astragalus membranaceus</i> Bunge, <i>Astragalus membranaceus</i> (Fisch.) Bge. var. <i>mongholicus</i> (Bge.) Hsiao, <i>Astragalus membranaceus</i> (Fisch.) Bge., <i>Astragalus membranaceus</i> Bunge var. <i>mongholicus</i> Hsiao]<a href="http://www.ncbi.nlm.nih.gov/Taxonomy/Browser/wwwtax.cgi?lvl=0&id=649199" target="new">[NCBI link]</a><br/>[<i>Astragalus mongholicus</i> Bunge]			astragaloside II	71306915	328040|10142662|24534070|30790840	http://www.ncbi.nlm.nih.gov/pubmed/18272311
Astragali Radix	Astragalus Root	황기	黃芪	[<i>Astragalus membranaceus</i> Bunge, <i>Astragalus membranaceus</i> (Fisch.) Bge. var. <i>mongholicus</i> (Bge.) Hsiao, <i>Astragalus membranaceus</i> (Fisch.) Bge., <i>Astragalus membranaceus</i> Bunge var. <i>mongholicus</i> Hsiao]<a href="http://www.ncbi.nlm.nih.gov/Taxonomy/Browser/wwwtax.cgi?lvl=0&id=649199" target="new">[NCBI link]</a><br/>[<i>Astragalus mongholicus</i> Bunge]			calycosin	5280448	4444104	http://www.ncbi.nlm.nih.gov/pubmed/18272311
Astragali Radix	Astragalus Root	황기	黃芪	[<i>Astragalus membranaceus</i> Bunge, <i>Astragalus membranaceus</i> (Fisch.) Bge. var. <i>mongholicus</i> (Bge.) Hsiao, <i>Astragalus membranaceus</i> (Fisch.) Bge., <i>Astragalus membranaceus</i> Bunge var. <i>mongholicus</i> Hsiao]<a href="http://www.ncbi.nlm.nih.gov/Taxonomy/Browser/wwwtax.cgi?lvl=0&id=649199" target="new">[NCBI link]</a><br/>[<i>Astragalus mongholicus</i> Bunge]			astragaloside IV	24720993|74787536|500122|13943297|71463944|77519853|158694|45006101|13943299	10259289	http://www.ncbi.nlm.nih.gov/pubmed/18272311
Astragali Radix	Astragalus Root	황기	黃芪	[<i>Astragalus membranaceus</i> Bunge, <i>Astragalus membranaceus</i> (Fisch.) Bge. var. <i>mongholicus</i> (Bge.) Hsiao, <i>Astragalus membranaceus</i> (Fisch.) Bge., <i>Astragalus membranaceus</i> Bunge var. <i>mongholicus</i> Hsiao]<a href="http://www.ncbi.nlm.nih.gov/Taxonomy/Browser/wwwtax.cgi?lvl=0&id=649199" target="new">[NCBI link]</a><br/>[<i>Astragalus mongholicus</i> Bunge]			formononetin	5280378	4444070	http://www.ncbi.nlm.nih.gov/pubmed/18272311
Astragali Radix	Astragalus Root	황기	黃芪	[<i>Astragalus membranaceus</i> Bunge, <i>Astragalus membranaceus</i> (Fisch.) Bge. var. <i>mongholicus</i> (Bge.) Hsiao, <i>Astragalus membranaceus</i> (Fisch.) Bge., <i>Astragalus membranaceus</i> Bunge var. <i>mongholicus</i> Hsiao]<a href="http://www.ncbi.nlm.nih.gov/Taxonomy/Browser/wwwtax.cgi?lvl=0&id=649199" target="new">[NCBI link]</a><br/>[<i>Astragalus mongholicus</i> Bunge]			astragaloside I	51346122	10142661|23340107|24534124|30790841	http://www.ncbi.nlm.nih.gov/pubmed/18272311
Astragali Radix	Astragalus Root	황기	黃芪	[<i>Astragalus membranaceus</i> Bunge, <i>Astragalus membranaceus</i> (Fisch.) Bge. var. <i>mongholicus</i> (Bge.) Hsiao, <i>Astragalus membranaceus</i> (Fisch.) Bge., <i>Astragalus membranaceus</i> Bunge var. <i>mongholicus</i> Hsiao]<a href="http://www.ncbi.nlm.nih.gov/Taxonomy/Browser/wwwtax.cgi?lvl=0&id=649199" target="new">[NCBI link]</a><br/>[<i>Astragalus mongholicus</i> Bunge]			astragaloside IV	24720993|74787536|500122|13943297|71463944|77519853|158694|45006101|13943299	10259289	http://www.ncbi.nlm.nih.gov/pubmed/17623470
Astragali Radix	Astragalus Root	황기	黃芪	[<i>Astragalus membranaceus</i> Bunge, <i>Astragalus membranaceus</i> (Fisch.) Bge. var. <i>mongholicus</i> (Bge.) Hsiao, <i>Astragalus membranaceus</i> (Fisch.) Bge., <i>Astragalus membranaceus</i> Bunge var. <i>mongholicus</i> Hsiao]<a href="http://www.ncbi.nlm.nih.gov/Taxonomy/Browser/wwwtax.cgi?lvl=0&id=649199" target="new">[NCBI link]</a><br/>[<i>Astragalus mongholicus</i> Bunge]			astragaloside I	51346122	10142661|23340107|24534124|30790841	http://www.ncbi.nlm.nih.gov/pubmed/17623470
Astragali Radix	Astragalus Root	황기	黃芪	[<i>Astragalus membranaceus</i> Bunge, <i>Astragalus membranaceus</i> (Fisch.) Bge. var. <i>mongholicus</i> (Bge.) Hsiao, <i>Astragalus membranaceus</i> (Fisch.) Bge., <i>Astragalus membranaceus</i> Bunge var. <i>mongholicus</i> Hsiao]<a href="http://www.ncbi.nlm.nih.gov/Taxonomy/Browser/wwwtax.cgi?lvl=0&id=649199" target="new">[NCBI link]</a><br/>[<i>Astragalus mongholicus</i> Bunge]			alexandroside		335871	http://www.ncbi.nlm.nih.gov/pubmed/17623470
Astragali Radix	Astragalus Root	황기	黃芪	[<i>Astragalus membranaceus</i> Bunge, <i>Astragalus membranaceus</i> (Fisch.) Bge. var. <i>mongholicus</i> (Bge.) Hsiao, <i>Astragalus membranaceus</i> (Fisch.) Bge., <i>Astragalus membranaceus</i> Bunge var. <i>mongholicus</i> Hsiao]<a href="http://www.ncbi.nlm.nih.gov/Taxonomy/Browser/wwwtax.cgi?lvl=0&id=649199" target="new">[NCBI link]</a><br/>[<i>Astragalus mongholicus</i> Bunge]			isoquercitrin	5280804	4444361	http://www.ncbi.nlm.nih.gov/pubmed/17623470
Astragali Radix	Astragalus Root	황기	黃芪	[<i>Astragalus membranaceus</i> Bunge, <i>Astragalus membranaceus</i> (Fisch.) Bge. var. <i>mongholicus</i> (Bge.) Hsiao, <i>Astragalus membranaceus</i> (Fisch.) Bge., <i>Astragalus membranaceus</i> Bunge var. <i>mongholicus</i> Hsiao]<a href="http://www.ncbi.nlm.nih.gov/Taxonomy/Browser/wwwtax.cgi?lvl=0&id=649199" target="new">[NCBI link]</a><br/>[<i>Astragalus mongholicus</i> Bunge]			astragaloside IV	24720993|74787536|500122|13943297|71463944|77519853|158694|45006101|13943299	10259289	http://www.ncbi.nlm.nih.gov/pubmed/15990371
Astragali Radix	Astragalus Root	황기	黃芪	[<i>Astragalus membranaceus</i> Bunge, <i>Astragalus membranaceus</i> (Fisch.) Bge. var. <i>mongholicus</i> (Bge.) Hsiao, <i>Astragalus membranaceus</i> (Fisch.) Bge., <i>Astragalus membranaceus</i> Bunge var. <i>mongholicus</i> Hsiao]<a href="http://www.ncbi.nlm.nih.gov/Taxonomy/Browser/wwwtax.cgi?lvl=0&id=649199" target="new">[NCBI link]</a><br/>[<i>Astragalus mongholicus</i> Bunge]			calycosin-7-O-β-D-glucoside			http://www.ncbi.nlm.nih.gov/pubmed/17039790
Astragali Radix	Astragalus Root	황기	黃芪	[<i>Astragalus membranaceus</i> Bunge, <i>Astragalus membranaceus</i> (Fisch.) Bge. var. <i>mongholicus</i> (Bge.) Hsiao, <i>Astragalus membranaceus</i> (Fisch.) Bge., <i>Astragalus membranaceus</i> Bunge var. <i>mongholicus</i> Hsiao]<a href="http://www.ncbi.nlm.nih.gov/Taxonomy/Browser/wwwtax.cgi?lvl=0&id=649199" target="new">[NCBI link]</a><br/>[<i>Astragalus mongholicus</i> Bunge]			formononetin	5280378	4444070	http://www.ncbi.nlm.nih.gov/pubmed/17039790
Astragali Radix	Astragalus Root	황기	黃芪	[<i>Astragalus membranaceus</i> Bunge, <i>Astragalus membranaceus</i> (Fisch.) Bge. var. <i>mongholicus</i> (Bge.) Hsiao, <i>Astragalus membranaceus</i> (Fisch.) Bge., <i>Astragalus membranaceus</i> Bunge var. <i>mongholicus</i> Hsiao]<a href="http://www.ncbi.nlm.nih.gov/Taxonomy/Browser/wwwtax.cgi?lvl=0&id=649199" target="new">[NCBI link]</a><br/>[<i>Astragalus mongholicus</i> Bunge]			astragaloside IV	24720993|74787536|500122|13943297|71463944|77519853|158694|45006101|13943299	10259289	http://www.ncbi.nlm.nih.gov/pubmed/17039790
Astragali Radix	Astragalus Root	황기	黃芪	[<i>Astragalus membranaceus</i> Bunge, <i>Astragalus membranaceus</i> (Fisch.) Bge. var. <i>mongholicus</i> (Bge.) Hsiao, <i>Astragalus membranaceus</i> (Fisch.) Bge., <i>Astragalus membranaceus</i> Bunge var. <i>mongholicus</i> Hsiao]<a href="http://www.ncbi.nlm.nih.gov/Taxonomy/Browser/wwwtax.cgi?lvl=0&id=649199" target="new">[NCBI link]</a><br/>[<i>Astragalus mongholicus</i> Bunge]			astragaloside IV	24720993|74787536|500122|13943297|71463944|77519853|158694|45006101|13943299	10259289	http://www.ncbi.nlm.nih.gov/pubmed/25407723
Astragali Radix	Astragalus Root	황기	黃芪	[<i>Astragalus membranaceus</i> Bunge, <i>Astragalus membranaceus</i> (Fisch.) Bge. var. <i>mongholicus</i> (Bge.) Hsiao, <i>Astragalus membranaceus</i> (Fisch.) Bge., <i>Astragalus membranaceus</i> Bunge var. <i>mongholicus</i> Hsiao]<a href="http://www.ncbi.nlm.nih.gov/Taxonomy/Browser/wwwtax.cgi?lvl=0&id=649199" target="new">[NCBI link]</a><br/>[<i>Astragalus mongholicus</i> Bunge]			calycosin-7-O-β-D-glucoside			http://www.ncbi.nlm.nih.gov/pubmed/21322556
Astragali Radix	Astragalus Root	황기	黃芪	[<i>Astragalus membranaceus</i> Bunge, <i>Astragalus membranaceus</i> (Fisch.) Bge. var. <i>mongholicus</i> (Bge.) Hsiao, <i>Astragalus membranaceus</i> (Fisch.) Bge., <i>Astragalus membranaceus</i> Bunge var. <i>mongholicus</i> Hsiao]<a href="http://www.ncbi.nlm.nih.gov/Taxonomy/Browser/wwwtax.cgi?lvl=0&id=649199" target="new">[NCBI link]</a><br/>[<i>Astragalus mongholicus</i> Bunge]			astragaloside II	71306915	328040|10142662|24534070|30790840	http://www.ncbi.nlm.nih.gov/pubmed/21322556
Astragali Radix	Astragalus Root	황기	黃芪	[<i>Astragalus membranaceus</i> Bunge, <i>Astragalus membranaceus</i> (Fisch.) Bge. var. <i>mongholicus</i> (Bge.) Hsiao, <i>Astragalus membranaceus</i> (Fisch.) Bge., <i>Astragalus membranaceus</i> Bunge var. <i>mongholicus</i> Hsiao]<a href="http://www.ncbi.nlm.nih.gov/Taxonomy/Browser/wwwtax.cgi?lvl=0&id=649199" target="new">[NCBI link]</a><br/>[<i>Astragalus mongholicus</i> Bunge]			calycosin	5280448	4444104	http://www.ncbi.nlm.nih.gov/pubmed/21322556
Astragali Radix	Astragalus Root	황기	黃芪	[<i>Astragalus membranaceus</i> Bunge, <i>Astragalus membranaceus</i> (Fisch.) Bge. var. <i>mongholicus</i> (Bge.) Hsiao, <i>Astragalus membranaceus</i> (Fisch.) Bge., <i>Astragalus membranaceus</i> Bunge var. <i>mongholicus</i> Hsiao]<a href="http://www.ncbi.nlm.nih.gov/Taxonomy/Browser/wwwtax.cgi?lvl=0&id=649199" target="new">[NCBI link]</a><br/>[<i>Astragalus mongholicus</i> Bunge]			formononetin	5280378	4444070	http://www.ncbi.nlm.nih.gov/pubmed/21322556
Astragali Radix	Astragalus Root	황기	黃芪	[<i>Astragalus membranaceus</i> Bunge, <i>Astragalus membranaceus</i> (Fisch.) Bge. var. <i>mongholicus</i> (Bge.) Hsiao, <i>Astragalus membranaceus</i> (Fisch.) Bge., <i>Astragalus membranaceus</i> Bunge var. <i>mongholicus</i> Hsiao]<a href="http://www.ncbi.nlm.nih.gov/Taxonomy/Browser/wwwtax.cgi?lvl=0&id=649199" target="new">[NCBI link]</a><br/>[<i>Astragalus mongholicus</i> Bunge]			astragaloside IV	24720993|74787536|500122|13943297|71463944|77519853|158694|45006101|13943299	10259289	http://www.ncbi.nlm.nih.gov/pubmed/21322556
Astragali Radix	Astragalus Root	황기	黃芪	[<i>Astragalus membranaceus</i> Bunge, <i>Astragalus membranaceus</i> (Fisch.) Bge. var. <i>mongholicus</i> (Bge.) Hsiao, <i>Astragalus membranaceus</i> (Fisch.) Bge., <i>Astragalus membranaceus</i> Bunge var. <i>mongholicus</i> Hsiao]<a href="http://www.ncbi.nlm.nih.gov/Taxonomy/Browser/wwwtax.cgi?lvl=0&id=649199" target="new">[NCBI link]</a><br/>[<i>Astragalus mongholicus</i> Bunge]			calycosin-7-O-β-D-glucoside			http://www.ncbi.nlm.nih.gov/pubmed/16507649
Astragali Radix	Astragalus Root	황기	黃芪	[<i>Astragalus membranaceus</i> Bunge, <i>Astragalus membranaceus</i> (Fisch.) Bge. var. <i>mongholicus</i> (Bge.) Hsiao, <i>Astragalus membranaceus</i> (Fisch.) Bge., <i>Astragalus membranaceus</i> Bunge var. <i>mongholicus</i> Hsiao]<a href="http://www.ncbi.nlm.nih.gov/Taxonomy/Browser/wwwtax.cgi?lvl=0&id=649199" target="new">[NCBI link]</a><br/>[<i>Astragalus mongholicus</i> Bunge]			(6aR,11aR)-3-hydroxy-9,10-dimethoxypterocarpan-3-O-β-D-sambubioside			http://www.ncbi.nlm.nih.gov/pubmed/16507649
Astragali Radix	Astragalus Root	황기	黃芪	[<i>Astragalus membranaceus</i> Bunge, <i>Astragalus membranaceus</i> (Fisch.) Bge. var. <i>mongholicus</i> (Bge.) Hsiao, <i>Astragalus membranaceus</i> (Fisch.) Bge., <i>Astragalus membranaceus</i> Bunge var. <i>mongholicus</i> Hsiao]<a href="http://www.ncbi.nlm.nih.gov/Taxonomy/Browser/wwwtax.cgi?lvl=0&id=649199" target="new">[NCBI link]</a><br/>[<i>Astragalus mongholicus</i> Bunge]			calycosin-7-O-β-D-glucuronide			http://www.ncbi.nlm.nih.gov/pubmed/16507649
Astragali Radix	Astragalus Root	황기	黃芪	[<i>Astragalus membranaceus</i> Bunge, <i>Astragalus membranaceus</i> (Fisch.) Bge. var. <i>mongholicus</i> (Bge.) Hsiao, <i>Astragalus membranaceus</i> (Fisch.) Bge., <i>Astragalus membranaceus</i> Bunge var. <i>mongholicus</i> Hsiao]<a href="http://www.ncbi.nlm.nih.gov/Taxonomy/Browser/wwwtax.cgi?lvl=0&id=649199" target="new">[NCBI link]</a><br/>[<i>Astragalus mongholicus</i> Bunge]			7,2'-dihydroxy-3',4'-dimethoxyisoflavan-2'-O-β-D-glucuronide			http://www.ncbi.nlm.nih.gov/pubmed/16507649
Astragali Radix	Astragalus Root	황기	黃芪	[<i>Astragalus membranaceus</i> Bunge, <i>Astragalus membranaceus</i> (Fisch.) Bge. var. <i>mongholicus</i> (Bge.) Hsiao, <i>Astragalus membranaceus</i> (Fisch.) Bge., <i>Astragalus membranaceus</i> Bunge var. <i>mongholicus</i> Hsiao]<a href="http://www.ncbi.nlm.nih.gov/Taxonomy/Browser/wwwtax.cgi?lvl=0&id=649199" target="new">[NCBI link]</a><br/>[<i>Astragalus mongholicus</i> Bunge]			formononetin 7-O-β-D-glucoside		4445025|4444070|21238954	http://www.ncbi.nlm.nih.gov/pubmed/16507649
Astragali Radix	Astragalus Root	황기	黃芪	[<i>Astragalus membranaceus</i> Bunge, <i>Astragalus membranaceus</i> (Fisch.) Bge. var. <i>mongholicus</i> (Bge.) Hsiao, <i>Astragalus membranaceus</i> (Fisch.) Bge., <i>Astragalus membranaceus</i> Bunge var. <i>mongholicus</i> Hsiao]<a href="http://www.ncbi.nlm.nih.gov/Taxonomy/Browser/wwwtax.cgi?lvl=0&id=649199" target="new">[NCBI link]</a><br/>[<i>Astragalus mongholicus</i> Bunge]			formononetin	5280378	4444070	http://www.ncbi.nlm.nih.gov/pubmed/16507649
Astragali Radix	Astragalus Root	황기	黃芪	[<i>Astragalus membranaceus</i> Bunge, <i>Astragalus membranaceus</i> (Fisch.) Bge. var. <i>mongholicus</i> (Bge.) Hsiao, <i>Astragalus membranaceus</i> (Fisch.) Bge., <i>Astragalus membranaceus</i> Bunge var. <i>mongholicus</i> Hsiao]<a href="http://www.ncbi.nlm.nih.gov/Taxonomy/Browser/wwwtax.cgi?lvl=0&id=649199" target="new">[NCBI link]</a><br/>[<i>Astragalus mongholicus</i> Bunge]			7,2'-dihydroxy-3',4'-dimethoxyisoflavan-7-O-β-D-glucuronide			http://www.ncbi.nlm.nih.gov/pubmed/16507649
Astragali Radix	Astragalus Root	황기	黃芪	[<i>Astragalus membranaceus</i> Bunge, <i>Astragalus membranaceus</i> (Fisch.) Bge. var. <i>mongholicus</i> (Bge.) Hsiao, <i>Astragalus membranaceus</i> (Fisch.) Bge., <i>Astragalus membranaceus</i> Bunge var. <i>mongholicus</i> Hsiao]<a href="http://www.ncbi.nlm.nih.gov/Taxonomy/Browser/wwwtax.cgi?lvl=0&id=649199" target="new">[NCBI link]</a><br/>[<i>Astragalus mongholicus</i> Bunge]			daidzein-7-O-β-D-glucuronide			http://www.ncbi.nlm.nih.gov/pubmed/16507649
Astragali Radix	Astragalus Root	황기	黃芪	[<i>Astragalus membranaceus</i> Bunge, <i>Astragalus membranaceus</i> (Fisch.) Bge. var. <i>mongholicus</i> (Bge.) Hsiao, <i>Astragalus membranaceus</i> (Fisch.) Bge., <i>Astragalus membranaceus</i> Bunge var. <i>mongholicus</i> Hsiao]<a href="http://www.ncbi.nlm.nih.gov/Taxonomy/Browser/wwwtax.cgi?lvl=0&id=649199" target="new">[NCBI link]</a><br/>[<i>Astragalus mongholicus</i> Bunge]			formononetin 7-O-β-D-glucuronide		4445025|4444070|21238954	http://www.ncbi.nlm.nih.gov/pubmed/16507649
Astragali Radix	Astragalus Root	황기	黃芪	[<i>Astragalus membranaceus</i> Bunge, <i>Astragalus membranaceus</i> (Fisch.) Bge. var. <i>mongholicus</i> (Bge.) Hsiao, <i>Astragalus membranaceus</i> (Fisch.) Bge., <i>Astragalus membranaceus</i> Bunge var. <i>mongholicus</i> Hsiao]<a href="http://www.ncbi.nlm.nih.gov/Taxonomy/Browser/wwwtax.cgi?lvl=0&id=649199" target="new">[NCBI link]</a><br/>[<i>Astragalus mongholicus</i> Bunge]			(6aR,11aR)-3-hydroxy-9,10-dimethoxypterocarpan-3-O-β-D-glucoside-6''-O-malonate			http://www.ncbi.nlm.nih.gov/pubmed/16507649
Astragali Radix	Astragalus Root	황기	黃芪	[<i>Astragalus membranaceus</i> Bunge, <i>Astragalus membranaceus</i> (Fisch.) Bge. var. <i>mongholicus</i> (Bge.) Hsiao, <i>Astragalus membranaceus</i> (Fisch.) Bge., <i>Astragalus membranaceus</i> Bunge var. <i>mongholicus</i> Hsiao]<a href="http://www.ncbi.nlm.nih.gov/Taxonomy/Browser/wwwtax.cgi?lvl=0&id=649199" target="new">[NCBI link]</a><br/>[<i>Astragalus mongholicus</i> Bunge]			7,2'-dihydroxy-3',4',6'-trimethoxyisoflavan		2899134|113347|19981418|112468|29332014|35014824	http://www.ncbi.nlm.nih.gov/pubmed/16507649
Astragali Radix	Astragalus Root	황기	黃芪	[<i>Astragalus membranaceus</i> Bunge, <i>Astragalus membranaceus</i> (Fisch.) Bge. var. <i>mongholicus</i> (Bge.) Hsiao, <i>Astragalus membranaceus</i> (Fisch.) Bge., <i>Astragalus membranaceus</i> Bunge var. <i>mongholicus</i> Hsiao]<a href="http://www.ncbi.nlm.nih.gov/Taxonomy/Browser/wwwtax.cgi?lvl=0&id=649199" target="new">[NCBI link]</a><br/>[<i>Astragalus mongholicus</i> Bunge]			(6aR,11aR)-3-hydroxy-9,10-dimethoxypterocarpan	14077830		http://www.ncbi.nlm.nih.gov/pubmed/16507649
Astragali Radix	Astragalus Root	황기	黃芪	[<i>Astragalus membranaceus</i> Bunge, <i>Astragalus membranaceus</i> (Fisch.) Bge. var. <i>mongholicus</i> (Bge.) Hsiao, <i>Astragalus membranaceus</i> (Fisch.) Bge., <i>Astragalus membranaceus</i> Bunge var. <i>mongholicus</i> Hsiao]<a href="http://www.ncbi.nlm.nih.gov/Taxonomy/Browser/wwwtax.cgi?lvl=0&id=649199" target="new">[NCBI link]</a><br/>[<i>Astragalus mongholicus</i> Bunge]			7,2'-dihydroxy-3',4'-dimethoxyisoflavan	602152	523468	http://www.ncbi.nlm.nih.gov/pubmed/16507649
Astragali Radix	Astragalus Root	황기	黃芪	[<i>Astragalus membranaceus</i> Bunge, <i>Astragalus membranaceus</i> (Fisch.) Bge. var. <i>mongholicus</i> (Bge.) Hsiao, <i>Astragalus membranaceus</i> (Fisch.) Bge., <i>Astragalus membranaceus</i> Bunge var. <i>mongholicus</i> Hsiao]<a href="http://www.ncbi.nlm.nih.gov/Taxonomy/Browser/wwwtax.cgi?lvl=0&id=649199" target="new">[NCBI link]</a><br/>[<i>Astragalus mongholicus</i> Bunge]			(6aR,11aR)-3-hydroxy-9,10-dimethoxypterocarpan-3-O-β-D-glucoside			http://www.ncbi.nlm.nih.gov/pubmed/18272311
Astragali Radix	Astragalus Root	황기	黃芪	[<i>Astragalus membranaceus</i> Bunge, <i>Astragalus membranaceus</i> (Fisch.) Bge. var. <i>mongholicus</i> (Bge.) Hsiao, <i>Astragalus membranaceus</i> (Fisch.) Bge., <i>Astragalus membranaceus</i> Bunge var. <i>mongholicus</i> Hsiao]<a href="http://www.ncbi.nlm.nih.gov/Taxonomy/Browser/wwwtax.cgi?lvl=0&id=649199" target="new">[NCBI link]</a><br/>[<i>Astragalus mongholicus</i> Bunge]			ononin	442813	391135	http://www.ncbi.nlm.nih.gov/pubmed/18272311
Astragali Radix	Astragalus Root	황기	黃芪	[<i>Astragalus membranaceus</i> Bunge, <i>Astragalus membranaceus</i> (Fisch.) Bge. var. <i>mongholicus</i> (Bge.) Hsiao, <i>Astragalus membranaceus</i> (Fisch.) Bge., <i>Astragalus membranaceus</i> Bunge var. <i>mongholicus</i> Hsiao]<a href="http://www.ncbi.nlm.nih.gov/Taxonomy/Browser/wwwtax.cgi?lvl=0&id=649199" target="new">[NCBI link]</a><br/>[<i>Astragalus mongholicus</i> Bunge]			3-O-β-D-galactopyranosyl-β-sitosterol			http://www.ncbi.nlm.nih.gov/pubmed/12568355
Astragali Radix	Astragalus Root	황기	黃芪	[<i>Astragalus membranaceus</i> Bunge, <i>Astragalus membranaceus</i> (Fisch.) Bge. var. <i>mongholicus</i> (Bge.) Hsiao, <i>Astragalus membranaceus</i> (Fisch.) Bge., <i>Astragalus membranaceus</i> Bunge var. <i>mongholicus</i> Hsiao]<a href="http://www.ncbi.nlm.nih.gov/Taxonomy/Browser/wwwtax.cgi?lvl=0&id=649199" target="new">[NCBI link]</a><br/>[<i>Astragalus mongholicus</i> Bunge]			9Z,12Z-octadecadienoic acid	5280450	4471882	http://www.ncbi.nlm.nih.gov/pubmed/12568355
Astragali Radix	Astragalus Root	황기	黃芪	[<i>Astragalus membranaceus</i> Bunge, <i>Astragalus membranaceus</i> (Fisch.) Bge. var. <i>mongholicus</i> (Bge.) Hsiao, <i>Astragalus membranaceus</i> (Fisch.) Bge., <i>Astragalus membranaceus</i> Bunge var. <i>mongholicus</i> Hsiao]<a href="http://www.ncbi.nlm.nih.gov/Taxonomy/Browser/wwwtax.cgi?lvl=0&id=649199" target="new">[NCBI link]</a><br/>[<i>Astragalus mongholicus</i> Bunge]			formononetin	5280378	4444070	http://www.ncbi.nlm.nih.gov/pubmed/12568355
Astragali Radix	Astragalus Root	황기	黃芪	[<i>Astragalus membranaceus</i> Bunge, <i>Astragalus membranaceus</i> (Fisch.) Bge. var. <i>mongholicus</i> (Bge.) Hsiao, <i>Astragalus membranaceus</i> (Fisch.) Bge., <i>Astragalus membranaceus</i> Bunge var. <i>mongholicus</i> Hsiao]<a href="http://www.ncbi.nlm.nih.gov/Taxonomy/Browser/wwwtax.cgi?lvl=0&id=649199" target="new">[NCBI link]</a><br/>[<i>Astragalus mongholicus</i> Bunge]			stigmast-4-en-6β-ol-3-one			http://www.ncbi.nlm.nih.gov/pubmed/12568355
Astragali Radix	Astragalus Root	황기	黃芪	[<i>Astragalus membranaceus</i> Bunge, <i>Astragalus membranaceus</i> (Fisch.) Bge. var. <i>mongholicus</i> (Bge.) Hsiao, <i>Astragalus membranaceus</i> (Fisch.) Bge., <i>Astragalus membranaceus</i> Bunge var. <i>mongholicus</i> Hsiao]<a href="http://www.ncbi.nlm.nih.gov/Taxonomy/Browser/wwwtax.cgi?lvl=0&id=649199" target="new">[NCBI link]</a><br/>[<i>Astragalus mongholicus</i> Bunge]			1,2-benzendicarboxylic acid diisononylester		268803|3787273|538744|2186349|2061219|188762|644871|4163599|117652|2041683|735414|2017330|2043861|224243|2096757|2049237|9532814|2041453|2041772|2056756|4589130|5386446|473524|521667|561038|637131|718936|2044393|261149|643221|2709850|200866|5558|43919|586566|2044311|2398346|3079961|2037974|5381996|696499|2039406|2052208|2411353|2038521|535491|586598|619552|722314|4985848|504583|504584|775288|1182…	http://www.ncbi.nlm.nih.gov/pubmed/12568355
Astragali Radix	Astragalus Root	황기	黃芪	[<i>Astragalus membranaceus</i> Bunge, <i>Astragalus membranaceus</i> (Fisch.) Bge. var. <i>mongholicus</i> (Bge.) Hsiao, <i>Astragalus membranaceus</i> (Fisch.) Bge., <i>Astragalus membranaceus</i> Bunge var. <i>mongholicus</i> Hsiao]<a href="http://www.ncbi.nlm.nih.gov/Taxonomy/Browser/wwwtax.cgi?lvl=0&id=649199" target="new">[NCBI link]</a><br/>[<i>Astragalus mongholicus</i> Bunge]			astragaloside III	441905|71306916	390480|4885123|26324563	http://www.ncbi.nlm.nih.gov/pubmed/20589777
Astragali Radix	Astragalus Root	황기	黃芪	[<i>Astragalus membranaceus</i> Bunge, <i>Astragalus membranaceus</i> (Fisch.) Bge. var. <i>mongholicus</i> (Bge.) Hsiao, <i>Astragalus membranaceus</i> (Fisch.) Bge., <i>Astragalus membranaceus</i> Bunge var. <i>mongholicus</i> Hsiao]<a href="http://www.ncbi.nlm.nih.gov/Taxonomy/Browser/wwwtax.cgi?lvl=0&id=649199" target="new">[NCBI link]</a><br/>[<i>Astragalus mongholicus</i> Bunge]			astragaloside II	71306915	328040|10142662|24534070|30790840	http://www.ncbi.nlm.nih.gov/pubmed/20589777
Astragali Radix	Astragalus Root	황기	黃芪	[<i>Astragalus membranaceus</i> Bunge, <i>Astragalus membranaceus</i> (Fisch.) Bge. var. <i>mongholicus</i> (Bge.) Hsiao, <i>Astragalus membranaceus</i> (Fisch.) Bge., <i>Astragalus membranaceus</i> Bunge var. <i>mongholicus</i> Hsiao]<a href="http://www.ncbi.nlm.nih.gov/Taxonomy/Browser/wwwtax.cgi?lvl=0&id=649199" target="new">[NCBI link]</a><br/>[<i>Astragalus mongholicus</i> Bunge]			astragaloside IV	24720993|74787536|500122|13943297|71463944|77519853|158694|45006101|13943299	10259289	http://www.ncbi.nlm.nih.gov/pubmed/20589777
Astragali Radix	Astragalus Root	황기	黃芪	[<i>Astragalus membranaceus</i> Bunge, <i>Astragalus membranaceus</i> (Fisch.) Bge. var. <i>mongholicus</i> (Bge.) Hsiao, <i>Astragalus membranaceus</i> (Fisch.) Bge., <i>Astragalus membranaceus</i> Bunge var. <i>mongholicus</i> Hsiao]<a href="http://www.ncbi.nlm.nih.gov/Taxonomy/Browser/wwwtax.cgi?lvl=0&id=649199" target="new">[NCBI link]</a><br/>[<i>Astragalus mongholicus</i> Bunge]			astragaloside I	51346122	10142661|23340107|24534124|30790841	http://www.ncbi.nlm.nih.gov/pubmed/20589777
Astragali Radix	Astragalus Root	황기	黃芪	[<i>Astragalus membranaceus</i> Bunge, <i>Astragalus membranaceus</i> (Fisch.) Bge. var. <i>mongholicus</i> (Bge.) Hsiao, <i>Astragalus membranaceus</i> (Fisch.) Bge., <i>Astragalus membranaceus</i> Bunge var. <i>mongholicus</i> Hsiao]<a href="http://www.ncbi.nlm.nih.gov/Taxonomy/Browser/wwwtax.cgi?lvl=0&id=649199" target="new">[NCBI link]</a><br/>[<i>Astragalus mongholicus</i> Bunge]			calycosin-7-O-β-D-glucopyranoside			http://www.ncbi.nlm.nih.gov/pubmed/21246825
Astragali Radix	Astragalus Root	황기	黃芪	[<i>Astragalus membranaceus</i> Bunge, <i>Astragalus membranaceus</i> (Fisch.) Bge. var. <i>mongholicus</i> (Bge.) Hsiao, <i>Astragalus membranaceus</i> (Fisch.) Bge., <i>Astragalus membranaceus</i> Bunge var. <i>mongholicus</i> Hsiao]<a href="http://www.ncbi.nlm.nih.gov/Taxonomy/Browser/wwwtax.cgi?lvl=0&id=649199" target="new">[NCBI link]</a><br/>[<i>Astragalus mongholicus</i> Bunge]			calycosin	5280448	4444104	http://www.ncbi.nlm.nih.gov/pubmed/21246825
Astragali Radix	Astragalus Root	황기	黃芪	[<i>Astragalus membranaceus</i> Bunge, <i>Astragalus membranaceus</i> (Fisch.) Bge. var. <i>mongholicus</i> (Bge.) Hsiao, <i>Astragalus membranaceus</i> (Fisch.) Bge., <i>Astragalus membranaceus</i> Bunge var. <i>mongholicus</i> Hsiao]<a href="http://www.ncbi.nlm.nih.gov/Taxonomy/Browser/wwwtax.cgi?lvl=0&id=649199" target="new">[NCBI link]</a><br/>[<i>Astragalus mongholicus</i> Bunge]			astragaloside I	51346122	10142661|23340107|24534124|30790841	http://www.ncbi.nlm.nih.gov/pubmed/21322556
Astragali Radix	Astragalus Root	황기	黃芪	[<i>Astragalus membranaceus</i> Bunge, <i>Astragalus membranaceus</i> (Fisch.) Bge. var. <i>mongholicus</i> (Bge.) Hsiao, <i>Astragalus membranaceus</i> (Fisch.) Bge., <i>Astragalus membranaceus</i> Bunge var. <i>mongholicus</i> Hsiao]<a href="http://www.ncbi.nlm.nih.gov/Taxonomy/Browser/wwwtax.cgi?lvl=0&id=649199" target="new">[NCBI link]</a><br/>[<i>Astragalus mongholicus</i> Bunge]			ononin	442813	391135	http://www.ncbi.nlm.nih.gov/pubmed/21322556
Astragali Radix	Astragalus Root	황기	黃芪	[<i>Astragalus membranaceus</i> Bunge, <i>Astragalus membranaceus</i> (Fisch.) Bge. var. <i>mongholicus</i> (Bge.) Hsiao, <i>Astragalus membranaceus</i> (Fisch.) Bge., <i>Astragalus membranaceus</i> Bunge var. <i>mongholicus</i> Hsiao]<a href="http://www.ncbi.nlm.nih.gov/Taxonomy/Browser/wwwtax.cgi?lvl=0&id=649199" target="new">[NCBI link]</a><br/>[<i>Astragalus mongholicus</i> Bunge]			astragaloside IV	24720993|74787536|500122|13943297|71463944|77519853|158694|45006101|13943299	10259289	http://www.ncbi.nlm.nih.gov/pubmed/20681294
Astragali Radix	Astragalus Root	황기	黃芪	[<i>Astragalus membranaceus</i> Bunge, <i>Astragalus membranaceus</i> (Fisch.) Bge. var. <i>mongholicus</i> (Bge.) Hsiao, <i>Astragalus membranaceus</i> (Fisch.) Bge., <i>Astragalus membranaceus</i> Bunge var. <i>mongholicus</i> Hsiao]<a href="http://www.ncbi.nlm.nih.gov/Taxonomy/Browser/wwwtax.cgi?lvl=0&id=649199" target="new">[NCBI link]</a><br/>[<i>Astragalus mongholicus</i> Bunge]			astraisoflavanglucoside-6'-O-malonate			http://www.ncbi.nlm.nih.gov/pubmed/10823504
Astragali Radix	Astragalus Root	황기	黃芪	[<i>Astragalus membranaceus</i> Bunge, <i>Astragalus membranaceus</i> (Fisch.) Bge. var. <i>mongholicus</i> (Bge.) Hsiao, <i>Astragalus membranaceus</i> (Fisch.) Bge., <i>Astragalus membranaceus</i> Bunge var. <i>mongholicus</i> Hsiao]<a href="http://www.ncbi.nlm.nih.gov/Taxonomy/Browser/wwwtax.cgi?lvl=0&id=649199" target="new">[NCBI link]</a><br/>[<i>Astragalus mongholicus</i> Bunge]			calycosin-7-O-β-D-glucoside			http://www.ncbi.nlm.nih.gov/pubmed/10823504
Astragali Radix	Astragalus Root	황기	黃芪	[<i>Astragalus membranaceus</i> Bunge, <i>Astragalus membranaceus</i> (Fisch.) Bge. var. <i>mongholicus</i> (Bge.) Hsiao, <i>Astragalus membranaceus</i> (Fisch.) Bge., <i>Astragalus membranaceus</i> Bunge var. <i>mongholicus</i> Hsiao]<a href="http://www.ncbi.nlm.nih.gov/Taxonomy/Browser/wwwtax.cgi?lvl=0&id=649199" target="new">[NCBI link]</a><br/>[<i>Astragalus mongholicus</i> Bunge]			(3R)-7,2'-dihydroxy-3',4'-dimethoxyisoflavan		523468	http://www.ncbi.nlm.nih.gov/pubmed/10823504
Astragali Radix	Astragalus Root	황기	黃芪	[<i>Astragalus membranaceus</i> Bunge, <i>Astragalus membranaceus</i> (Fisch.) Bge. var. <i>mongholicus</i> (Bge.) Hsiao, <i>Astragalus membranaceus</i> (Fisch.) Bge., <i>Astragalus membranaceus</i> Bunge var. <i>mongholicus</i> Hsiao]<a href="http://www.ncbi.nlm.nih.gov/Taxonomy/Browser/wwwtax.cgi?lvl=0&id=649199" target="new">[NCBI link]</a><br/>[<i>Astragalus mongholicus</i> Bunge]			calycosin	5280448	4444104	http://www.ncbi.nlm.nih.gov/pubmed/10823504
Astragali Radix	Astragalus Root	황기	黃芪	[<i>Astragalus membranaceus</i> Bunge, <i>Astragalus membranaceus</i> (Fisch.) Bge. var. <i>mongholicus</i> (Bge.) Hsiao, <i>Astragalus membranaceus</i> (Fisch.) Bge., <i>Astragalus membranaceus</i> Bunge var. <i>mongholicus</i> Hsiao]<a href="http://www.ncbi.nlm.nih.gov/Taxonomy/Browser/wwwtax.cgi?lvl=0&id=649199" target="new">[NCBI link]</a><br/>[<i>Astragalus mongholicus</i> Bunge]			(3R)-7,2'-dihydroxy-3',4'-dimethoxyisoflavan-7-O-β-D-glucoside			http://www.ncbi.nlm.nih.gov/pubmed/10823504
Astragali Radix	Astragalus Root	황기	黃芪	[<i>Astragalus membranaceus</i> Bunge, <i>Astragalus membranaceus</i> (Fisch.) Bge. var. <i>mongholicus</i> (Bge.) Hsiao, <i>Astragalus membranaceus</i> (Fisch.) Bge., <i>Astragalus membranaceus</i> Bunge var. <i>mongholicus</i> Hsiao]<a href="http://www.ncbi.nlm.nih.gov/Taxonomy/Browser/wwwtax.cgi?lvl=0&id=649199" target="new">[NCBI link]</a><br/>[<i>Astragalus mongholicus</i> Bunge]			formononetin	5280378	4444070	http://www.ncbi.nlm.nih.gov/pubmed/10823504
Astragali Radix	Astragalus Root	황기	黃芪	[<i>Astragalus membranaceus</i> Bunge, <i>Astragalus membranaceus</i> (Fisch.) Bge. var. <i>mongholicus</i> (Bge.) Hsiao, <i>Astragalus membranaceus</i> (Fisch.) Bge., <i>Astragalus membranaceus</i> Bunge var. <i>mongholicus</i> Hsiao]<a href="http://www.ncbi.nlm.nih.gov/Taxonomy/Browser/wwwtax.cgi?lvl=0&id=649199" target="new">[NCBI link]</a><br/>[<i>Astragalus mongholicus</i> Bunge]			(6aR,11aR)-3-hydroxy-9,10-dimethoxypterocarpan-3-O-β-D-glucoside			http://www.ncbi.nlm.nih.gov/pubmed/10823504
Astragali Radix	Astragalus Root	황기	黃芪	[<i>Astragalus membranaceus</i> Bunge, <i>Astragalus membranaceus</i> (Fisch.) Bge. var. <i>mongholicus</i> (Bge.) Hsiao, <i>Astragalus membranaceus</i> (Fisch.) Bge., <i>Astragalus membranaceus</i> Bunge var. <i>mongholicus</i> Hsiao]<a href="http://www.ncbi.nlm.nih.gov/Taxonomy/Browser/wwwtax.cgi?lvl=0&id=649199" target="new">[NCBI link]</a><br/>[<i>Astragalus mongholicus</i> Bunge]			ononin	442813	391135	http://www.ncbi.nlm.nih.gov/pubmed/10823504
Astragali Radix	Astragalus Root	황기	黃芪	[<i>Astragalus membranaceus</i> Bunge, <i>Astragalus membranaceus</i> (Fisch.) Bge. var. <i>mongholicus</i> (Bge.) Hsiao, <i>Astragalus membranaceus</i> (Fisch.) Bge., <i>Astragalus membranaceus</i> Bunge var. <i>mongholicus</i> Hsiao]<a href="http://www.ncbi.nlm.nih.gov/Taxonomy/Browser/wwwtax.cgi?lvl=0&id=649199" target="new">[NCBI link]</a><br/>[<i>Astragalus mongholicus</i> Bunge]			astrapterocarpanglucoside-6'-O-malonate			http://www.ncbi.nlm.nih.gov/pubmed/10823504
Astragali Radix	Astragalus Root	황기	黃芪	[<i>Astragalus membranaceus</i> Bunge, <i>Astragalus membranaceus</i> (Fisch.) Bge. var. <i>mongholicus</i> (Bge.) Hsiao, <i>Astragalus membranaceus</i> (Fisch.) Bge., <i>Astragalus membranaceus</i> Bunge var. <i>mongholicus</i> Hsiao]<a href="http://www.ncbi.nlm.nih.gov/Taxonomy/Browser/wwwtax.cgi?lvl=0&id=649199" target="new">[NCBI link]</a><br/>[<i>Astragalus mongholicus</i> Bunge]			(6aR,11aR)-3-hydroxy-9,10-dimethoxypterocarpan	14077830		http://www.ncbi.nlm.nih.gov/pubmed/10823504
Astragali Radix	Astragalus Root	황기	黃芪	[<i>Astragalus membranaceus</i> Bunge, <i>Astragalus membranaceus</i> (Fisch.) Bge. var. <i>mongholicus</i> (Bge.) Hsiao, <i>Astragalus membranaceus</i> (Fisch.) Bge., <i>Astragalus membranaceus</i> Bunge var. <i>mongholicus</i> Hsiao]<a href="http://www.ncbi.nlm.nih.gov/Taxonomy/Browser/wwwtax.cgi?lvl=0&id=649199" target="new">[NCBI link]</a><br/>[<i>Astragalus mongholicus</i> Bunge]			methylnissolin 7-O-glucoside		4477965	http://www.ncbi.nlm.nih.gov/pubmed/18534641
Astragali Radix	Astragalus Root	황기	黃芪	[<i>Astragalus membranaceus</i> Bunge, <i>Astragalus membranaceus</i> (Fisch.) Bge. var. <i>mongholicus</i> (Bge.) Hsiao, <i>Astragalus membranaceus</i> (Fisch.) Bge., <i>Astragalus membranaceus</i> Bunge var. <i>mongholicus</i> Hsiao]<a href="http://www.ncbi.nlm.nih.gov/Taxonomy/Browser/wwwtax.cgi?lvl=0&id=649199" target="new">[NCBI link]</a><br/>[<i>Astragalus mongholicus</i> Bunge]			calycosin 7-O-glucoside	44257232|5318267	24842705	http://www.ncbi.nlm.nih.gov/pubmed/18534641
Astragali Radix	Astragalus Root	황기	黃芪	[<i>Astragalus membranaceus</i> Bunge, <i>Astragalus membranaceus</i> (Fisch.) Bge. var. <i>mongholicus</i> (Bge.) Hsiao, <i>Astragalus membranaceus</i> (Fisch.) Bge., <i>Astragalus membranaceus</i> Bunge var. <i>mongholicus</i> Hsiao]<a href="http://www.ncbi.nlm.nih.gov/Taxonomy/Browser/wwwtax.cgi?lvl=0&id=649199" target="new">[NCBI link]</a><br/>[<i>Astragalus mongholicus</i> Bunge]			smyrnovinine			http://www.ncbi.nlm.nih.gov/pubmed/18534641
Astragali Radix	Astragalus Root	황기	黃芪	[<i>Astragalus membranaceus</i> Bunge, <i>Astragalus membranaceus</i> (Fisch.) Bge. var. <i>mongholicus</i> (Bge.) Hsiao, <i>Astragalus membranaceus</i> (Fisch.) Bge., <i>Astragalus membranaceus</i> Bunge var. <i>mongholicus</i> Hsiao]<a href="http://www.ncbi.nlm.nih.gov/Taxonomy/Browser/wwwtax.cgi?lvl=0&id=649199" target="new">[NCBI link]</a><br/>[<i>Astragalus mongholicus</i> Bunge]			dihydroxy-octadecadienoic acid		29333569|29333567	http://www.ncbi.nlm.nih.gov/pubmed/18534641
Astragali Radix	Astragalus Root	황기	黃芪	[<i>Astragalus membranaceus</i> Bunge, <i>Astragalus membranaceus</i> (Fisch.) Bge. var. <i>mongholicus</i> (Bge.) Hsiao, <i>Astragalus membranaceus</i> (Fisch.) Bge., <i>Astragalus membranaceus</i> Bunge var. <i>mongholicus</i> Hsiao]<a href="http://www.ncbi.nlm.nih.gov/Taxonomy/Browser/wwwtax.cgi?lvl=0&id=649199" target="new">[NCBI link]</a><br/>[<i>Astragalus mongholicus</i> Bunge]			isomucronulatol 7-O-glucoside	15689656|125142	523468	http://www.ncbi.nlm.nih.gov/pubmed/18534641
Astragali Radix	Astragalus Root	황기	黃芪	[<i>Astragalus membranaceus</i> Bunge, <i>Astragalus membranaceus</i> (Fisch.) Bge. var. <i>mongholicus</i> (Bge.) Hsiao, <i>Astragalus membranaceus</i> (Fisch.) Bge., <i>Astragalus membranaceus</i> Bunge var. <i>mongholicus</i> Hsiao]<a href="http://www.ncbi.nlm.nih.gov/Taxonomy/Browser/wwwtax.cgi?lvl=0&id=649199" target="new">[NCBI link]</a><br/>[<i>Astragalus mongholicus</i> Bunge]			methylnissolin 3-glucoside		4477965	http://www.ncbi.nlm.nih.gov/pubmed/18534641
Astragali Radix	Astragalus Root	황기	黃芪	[<i>Astragalus membranaceus</i> Bunge, <i>Astragalus membranaceus</i> (Fisch.) Bge. var. <i>mongholicus</i> (Bge.) Hsiao, <i>Astragalus membranaceus</i> (Fisch.) Bge., <i>Astragalus membranaceus</i> Bunge var. <i>mongholicus</i> Hsiao]<a href="http://www.ncbi.nlm.nih.gov/Taxonomy/Browser/wwwtax.cgi?lvl=0&id=649199" target="new">[NCBI link]</a><br/>[<i>Astragalus mongholicus</i> Bunge]			calycosin	5280448	4444104	http://www.ncbi.nlm.nih.gov/pubmed/18534641
Astragali Radix	Astragalus Root	황기	黃芪	[<i>Astragalus membranaceus</i> Bunge, <i>Astragalus membranaceus</i> (Fisch.) Bge. var. <i>mongholicus</i> (Bge.) Hsiao, <i>Astragalus membranaceus</i> (Fisch.) Bge., <i>Astragalus membranaceus</i> Bunge var. <i>mongholicus</i> Hsiao]<a href="http://www.ncbi.nlm.nih.gov/Taxonomy/Browser/wwwtax.cgi?lvl=0&id=649199" target="new">[NCBI link]</a><br/>[<i>Astragalus mongholicus</i> Bunge]			astragaloside IV	24720993|74787536|500122|13943297|71463944|77519853|158694|45006101|13943299	10259289	http://www.ncbi.nlm.nih.gov/pubmed/18534641
Astragali Radix	Astragalus Root	황기	黃芪	[<i>Astragalus membranaceus</i> Bunge, <i>Astragalus membranaceus</i> (Fisch.) Bge. var. <i>mongholicus</i> (Bge.) Hsiao, <i>Astragalus membranaceus</i> (Fisch.) Bge., <i>Astragalus membranaceus</i> Bunge var. <i>mongholicus</i> Hsiao]<a href="http://www.ncbi.nlm.nih.gov/Taxonomy/Browser/wwwtax.cgi?lvl=0&id=649199" target="new">[NCBI link]</a><br/>[<i>Astragalus mongholicus</i> Bunge]			astragaloside I	51346122	10142661|23340107|24534124|30790841	http://www.ncbi.nlm.nih.gov/pubmed/18534641
Astragali Radix	Astragalus Root	황기	黃芪	[<i>Astragalus membranaceus</i> Bunge, <i>Astragalus membranaceus</i> (Fisch.) Bge. var. <i>mongholicus</i> (Bge.) Hsiao, <i>Astragalus membranaceus</i> (Fisch.) Bge., <i>Astragalus membranaceus</i> Bunge var. <i>mongholicus</i> Hsiao]<a href="http://www.ncbi.nlm.nih.gov/Taxonomy/Browser/wwwtax.cgi?lvl=0&id=649199" target="new">[NCBI link]</a><br/>[<i>Astragalus mongholicus</i> Bunge]			astragaloside IV	24720993|74787536|500122|13943297|71463944|77519853|158694|45006101|13943299	10259289	http://www.ncbi.nlm.nih.gov/pubmed/14751797
Astragali Radix	Astragalus Root	황기	黃芪	[<i>Astragalus membranaceus</i> Bunge, <i>Astragalus membranaceus</i> (Fisch.) Bge. var. <i>mongholicus</i> (Bge.) Hsiao, <i>Astragalus membranaceus</i> (Fisch.) Bge., <i>Astragalus membranaceus</i> Bunge var. <i>mongholicus</i> Hsiao]<a href="http://www.ncbi.nlm.nih.gov/Taxonomy/Browser/wwwtax.cgi?lvl=0&id=649199" target="new">[NCBI link]</a><br/>[<i>Astragalus mongholicus</i> Bunge]			astragaloside II	71306915	328040|10142662|24534070|30790840	http://www.ncbi.nlm.nih.gov/pubmed/17654522
Astragali Radix	Astragalus Root	황기	黃芪	[<i>Astragalus membranaceus</i> Bunge, <i>Astragalus membranaceus</i> (Fisch.) Bge. var. <i>mongholicus</i> (Bge.) Hsiao, <i>Astragalus membranaceus</i> (Fisch.) Bge., <i>Astragalus membranaceus</i> Bunge var. <i>mongholicus</i> Hsiao]<a href="http://www.ncbi.nlm.nih.gov/Taxonomy/Browser/wwwtax.cgi?lvl=0&id=649199" target="new">[NCBI link]</a><br/>[<i>Astragalus mongholicus</i> Bunge]			triterpene saponin			http://www.ncbi.nlm.nih.gov/pubmed/17654522
Astragali Radix	Astragalus Root	황기	黃芪	[<i>Astragalus membranaceus</i> Bunge, <i>Astragalus membranaceus</i> (Fisch.) Bge. var. <i>mongholicus</i> (Bge.) Hsiao, <i>Astragalus membranaceus</i> (Fisch.) Bge., <i>Astragalus membranaceus</i> Bunge var. <i>mongholicus</i> Hsiao]<a href="http://www.ncbi.nlm.nih.gov/Taxonomy/Browser/wwwtax.cgi?lvl=0&id=649199" target="new">[NCBI link]</a><br/>[<i>Astragalus mongholicus</i> Bunge]			acetylastragaloside I		6067|8428|4514549	http://www.ncbi.nlm.nih.gov/pubmed/17654522
Astragali Radix	Astragalus Root	황기	黃芪	[<i>Astragalus membranaceus</i> Bunge, <i>Astragalus membranaceus</i> (Fisch.) Bge. var. <i>mongholicus</i> (Bge.) Hsiao, <i>Astragalus membranaceus</i> (Fisch.) Bge., <i>Astragalus membranaceus</i> Bunge var. <i>mongholicus</i> Hsiao]<a href="http://www.ncbi.nlm.nih.gov/Taxonomy/Browser/wwwtax.cgi?lvl=0&id=649199" target="new">[NCBI link]</a><br/>[<i>Astragalus mongholicus</i> Bunge]			formononetin	5280378	4444070	http://www.ncbi.nlm.nih.gov/pubmed/21246825
Astragali Radix	Astragalus Root	황기	黃芪	[<i>Astragalus membranaceus</i> Bunge, <i>Astragalus membranaceus</i> (Fisch.) Bge. var. <i>mongholicus</i> (Bge.) Hsiao, <i>Astragalus membranaceus</i> (Fisch.) Bge., <i>Astragalus membranaceus</i> Bunge var. <i>mongholicus</i> Hsiao]<a href="http://www.ncbi.nlm.nih.gov/Taxonomy/Browser/wwwtax.cgi?lvl=0&id=649199" target="new">[NCBI link]</a><br/>[<i>Astragalus mongholicus</i> Bunge]			ononin	442813	391135	http://www.ncbi.nlm.nih.gov/pubmed/21246825
Astragali Radix	Astragalus Root	황기	黃芪	[<i>Astragalus membranaceus</i> Bunge, <i>Astragalus membranaceus</i> (Fisch.) Bge. var. <i>mongholicus</i> (Bge.) Hsiao, <i>Astragalus membranaceus</i> (Fisch.) Bge., <i>Astragalus membranaceus</i> Bunge var. <i>mongholicus</i> Hsiao]<a href="http://www.ncbi.nlm.nih.gov/Taxonomy/Browser/wwwtax.cgi?lvl=0&id=649199" target="new">[NCBI link]</a><br/>[<i>Astragalus mongholicus</i> Bunge]			astragaloside IV	24720993|74787536|500122|13943297|71463944|77519853|158694|45006101|13943299	10259289	http://www.ncbi.nlm.nih.gov/pubmed/25738576
Astragali Radix	Astragalus Root	황기	黃芪	[<i>Astragalus membranaceus</i> Bunge, <i>Astragalus membranaceus</i> (Fisch.) Bge. var. <i>mongholicus</i> (Bge.) Hsiao, <i>Astragalus membranaceus</i> (Fisch.) Bge., <i>Astragalus membranaceus</i> Bunge var. <i>mongholicus</i> Hsiao]<a href="http://www.ncbi.nlm.nih.gov/Taxonomy/Browser/wwwtax.cgi?lvl=0&id=649199" target="new">[NCBI link]</a><br/>[<i>Astragalus mongholicus</i> Bunge]			calycosin-7-O-β-D-glucopyranoside			http://www.ncbi.nlm.nih.gov/pubmed/25474715
Astragali Radix	Astragalus Root	황기	黃芪	[<i>Astragalus membranaceus</i> Bunge, <i>Astragalus membranaceus</i> (Fisch.) Bge. var. <i>mongholicus</i> (Bge.) Hsiao, <i>Astragalus membranaceus</i> (Fisch.) Bge., <i>Astragalus membranaceus</i> Bunge var. <i>mongholicus</i> Hsiao]<a href="http://www.ncbi.nlm.nih.gov/Taxonomy/Browser/wwwtax.cgi?lvl=0&id=649199" target="new">[NCBI link]</a><br/>[<i>Astragalus mongholicus</i> Bunge]			pratensein-7-O-β-D-glucopyranoside			http://www.ncbi.nlm.nih.gov/pubmed/25474715
Astragali Radix	Astragalus Root	황기	黃芪	[<i>Astragalus membranaceus</i> Bunge, <i>Astragalus membranaceus</i> (Fisch.) Bge. var. <i>mongholicus</i> (Bge.) Hsiao, <i>Astragalus membranaceus</i> (Fisch.) Bge., <i>Astragalus membranaceus</i> Bunge var. <i>mongholicus</i> Hsiao]<a href="http://www.ncbi.nlm.nih.gov/Taxonomy/Browser/wwwtax.cgi?lvl=0&id=649199" target="new">[NCBI link]</a><br/>[<i>Astragalus mongholicus</i> Bunge]			(3R)-2'-hydroxy-7,3',4'-trimethoxyisoflavan		4477933	http://www.ncbi.nlm.nih.gov/pubmed/25474715
Astragali Radix	Astragalus Root	황기	黃芪	[<i>Astragalus membranaceus</i> Bunge, <i>Astragalus membranaceus</i> (Fisch.) Bge. var. <i>mongholicus</i> (Bge.) Hsiao, <i>Astragalus membranaceus</i> (Fisch.) Bge., <i>Astragalus membranaceus</i> Bunge var. <i>mongholicus</i> Hsiao]<a href="http://www.ncbi.nlm.nih.gov/Taxonomy/Browser/wwwtax.cgi?lvl=0&id=649199" target="new">[NCBI link]</a><br/>[<i>Astragalus mongholicus</i> Bunge]			isomucronulaton			http://www.ncbi.nlm.nih.gov/pubmed/25474715
Astragali Radix	Astragalus Root	황기	黃芪	[<i>Astragalus membranaceus</i> Bunge, <i>Astragalus membranaceus</i> (Fisch.) Bge. var. <i>mongholicus</i> (Bge.) Hsiao, <i>Astragalus membranaceus</i> (Fisch.) Bge., <i>Astragalus membranaceus</i> Bunge var. <i>mongholicus</i> Hsiao]<a href="http://www.ncbi.nlm.nih.gov/Taxonomy/Browser/wwwtax.cgi?lvl=0&id=649199" target="new">[NCBI link]</a><br/>[<i>Astragalus mongholicus</i> Bunge]			calycosin	5280448	4444104	http://www.ncbi.nlm.nih.gov/pubmed/25474715
Astragali Radix	Astragalus Root	황기	黃芪	[<i>Astragalus membranaceus</i> Bunge, <i>Astragalus membranaceus</i> (Fisch.) Bge. var. <i>mongholicus</i> (Bge.) Hsiao, <i>Astragalus membranaceus</i> (Fisch.) Bge., <i>Astragalus membranaceus</i> Bunge var. <i>mongholicus</i> Hsiao]<a href="http://www.ncbi.nlm.nih.gov/Taxonomy/Browser/wwwtax.cgi?lvl=0&id=649199" target="new">[NCBI link]</a><br/>[<i>Astragalus mongholicus</i> Bunge]			(6aR,11aR)-10-hydroxy-3,9-dimethoxypterocarpan			http://www.ncbi.nlm.nih.gov/pubmed/25474715
Astragali Radix	Astragalus Root	황기	黃芪	[<i>Astragalus membranaceus</i> Bunge, <i>Astragalus membranaceus</i> (Fisch.) Bge. var. <i>mongholicus</i> (Bge.) Hsiao, <i>Astragalus membranaceus</i> (Fisch.) Bge., <i>Astragalus membranaceus</i> Bunge var. <i>mongholicus</i> Hsiao]<a href="http://www.ncbi.nlm.nih.gov/Taxonomy/Browser/wwwtax.cgi?lvl=0&id=649199" target="new">[NCBI link]</a><br/>[<i>Astragalus mongholicus</i> Bunge]			formononetin	5280378	4444070	http://www.ncbi.nlm.nih.gov/pubmed/25474715
Astragali Radix	Astragalus Root	황기	黃芪	[<i>Astragalus membranaceus</i> Bunge, <i>Astragalus membranaceus</i> (Fisch.) Bge. var. <i>mongholicus</i> (Bge.) Hsiao, <i>Astragalus membranaceus</i> (Fisch.) Bge., <i>Astragalus membranaceus</i> Bunge var. <i>mongholicus</i> Hsiao]<a href="http://www.ncbi.nlm.nih.gov/Taxonomy/Browser/wwwtax.cgi?lvl=0&id=649199" target="new">[NCBI link]</a><br/>[<i>Astragalus mongholicus</i> Bunge]			3',6-dimethoxy-4'-hydroxyisoflavone-7-O-β-D-glucopyranoside			http://www.ncbi.nlm.nih.gov/pubmed/25474715
Astragali Radix	Astragalus Root	황기	黃芪	[<i>Astragalus membranaceus</i> Bunge, <i>Astragalus membranaceus</i> (Fisch.) Bge. var. <i>mongholicus</i> (Bge.) Hsiao, <i>Astragalus membranaceus</i> (Fisch.) Bge., <i>Astragalus membranaceus</i> Bunge var. <i>mongholicus</i> Hsiao]<a href="http://www.ncbi.nlm.nih.gov/Taxonomy/Browser/wwwtax.cgi?lvl=0&id=649199" target="new">[NCBI link]</a><br/>[<i>Astragalus mongholicus</i> Bunge]			formononetin 7-O-β-D-glucopyranoside		4445025|4444070|21238954	http://www.ncbi.nlm.nih.gov/pubmed/25474715
Astragali Radix	Astragalus Root	황기	黃芪	[<i>Astragalus membranaceus</i> Bunge, <i>Astragalus membranaceus</i> (Fisch.) Bge. var. <i>mongholicus</i> (Bge.) Hsiao, <i>Astragalus membranaceus</i> (Fisch.) Bge., <i>Astragalus membranaceus</i> Bunge var. <i>mongholicus</i> Hsiao]<a href="http://www.ncbi.nlm.nih.gov/Taxonomy/Browser/wwwtax.cgi?lvl=0&id=649199" target="new">[NCBI link]</a><br/>[<i>Astragalus mongholicus</i> Bunge]			odoration			http://www.ncbi.nlm.nih.gov/pubmed/25474715
Astragali Radix	Astragalus Root	황기	黃芪	[<i>Astragalus membranaceus</i> Bunge, <i>Astragalus membranaceus</i> (Fisch.) Bge. var. <i>mongholicus</i> (Bge.) Hsiao, <i>Astragalus membranaceus</i> (Fisch.) Bge., <i>Astragalus membranaceus</i> Bunge var. <i>mongholicus</i> Hsiao]<a href="http://www.ncbi.nlm.nih.gov/Taxonomy/Browser/wwwtax.cgi?lvl=0&id=649199" target="new">[NCBI link]</a><br/>[<i>Astragalus mongholicus</i> Bunge]			odoratin-7-O-β-D-glucopyranoside			http://www.ncbi.nlm.nih.gov/pubmed/25474715
Astragali Radix	Astragalus Root	황기	黃芪	[<i>Astragalus membranaceus</i> Bunge, <i>Astragalus membranaceus</i> (Fisch.) Bge. var. <i>mongholicus</i> (Bge.) Hsiao, <i>Astragalus membranaceus</i> (Fisch.) Bge., <i>Astragalus membranaceus</i> Bunge var. <i>mongholicus</i> Hsiao]<a href="http://www.ncbi.nlm.nih.gov/Taxonomy/Browser/wwwtax.cgi?lvl=0&id=649199" target="new">[NCBI link]</a><br/>[<i>Astragalus mongholicus</i> Bunge]			calycosin-7-O-β-D-glucoside-6''-O-malonate			http://www.ncbi.nlm.nih.gov/pubmed/10823504
Astragali Radix	Astragalus Root	황기	黃芪	[<i>Astragalus membranaceus</i> Bunge, <i>Astragalus membranaceus</i> (Fisch.) Bge. var. <i>mongholicus</i> (Bge.) Hsiao, <i>Astragalus membranaceus</i> (Fisch.) Bge., <i>Astragalus membranaceus</i> Bunge var. <i>mongholicus</i> Hsiao]<a href="http://www.ncbi.nlm.nih.gov/Taxonomy/Browser/wwwtax.cgi?lvl=0&id=649199" target="new">[NCBI link]</a><br/>[<i>Astragalus mongholicus</i> Bunge]			formononetin 7-O-β-D-glucoside-6''-O-malonate		4445025|4444070|21238954	http://www.ncbi.nlm.nih.gov/pubmed/10823504
Astragali Radix	Astragalus Root	황기	黃芪	[<i>Astragalus membranaceus</i> Bunge, <i>Astragalus membranaceus</i> (Fisch.) Bge. var. <i>mongholicus</i> (Bge.) Hsiao, <i>Astragalus membranaceus</i> (Fisch.) Bge., <i>Astragalus membranaceus</i> Bunge var. <i>mongholicus</i> Hsiao]<a href="http://www.ncbi.nlm.nih.gov/Taxonomy/Browser/wwwtax.cgi?lvl=0&id=649199" target="new">[NCBI link]</a><br/>[<i>Astragalus mongholicus</i> Bunge]			calycosin-7-O-β-D-glycoside			http://www.ncbi.nlm.nih.gov/pubmed/12735475
Astragali Radix	Astragalus Root	황기	黃芪	[<i>Astragalus membranaceus</i> Bunge, <i>Astragalus membranaceus</i> (Fisch.) Bge. var. <i>mongholicus</i> (Bge.) Hsiao, <i>Astragalus membranaceus</i> (Fisch.) Bge., <i>Astragalus membranaceus</i> Bunge var. <i>mongholicus</i> Hsiao]<a href="http://www.ncbi.nlm.nih.gov/Taxonomy/Browser/wwwtax.cgi?lvl=0&id=649199" target="new">[NCBI link]</a><br/>[<i>Astragalus mongholicus</i> Bunge]			formononetin 7-O-β-D-glycoside		4445025|4444070|21238954	http://www.ncbi.nlm.nih.gov/pubmed/12735475
Astragali Radix	Astragalus Root	황기	黃芪	[<i>Astragalus membranaceus</i> Bunge, <i>Astragalus membranaceus</i> (Fisch.) Bge. var. <i>mongholicus</i> (Bge.) Hsiao, <i>Astragalus membranaceus</i> (Fisch.) Bge., <i>Astragalus membranaceus</i> Bunge var. <i>mongholicus</i> Hsiao]<a href="http://www.ncbi.nlm.nih.gov/Taxonomy/Browser/wwwtax.cgi?lvl=0&id=649199" target="new">[NCBI link]</a><br/>[<i>Astragalus mongholicus</i> Bunge]			calycosin-7-O-β-D-glucoside			http://www.ncbi.nlm.nih.gov/pubmed/24782060
Astragali Radix	Astragalus Root	황기	黃芪	[<i>Astragalus membranaceus</i> Bunge, <i>Astragalus membranaceus</i> (Fisch.) Bge. var. <i>mongholicus</i> (Bge.) Hsiao, <i>Astragalus membranaceus</i> (Fisch.) Bge., <i>Astragalus membranaceus</i> Bunge var. <i>mongholicus</i> Hsiao]<a href="http://www.ncbi.nlm.nih.gov/Taxonomy/Browser/wwwtax.cgi?lvl=0&id=649199" target="new">[NCBI link]</a><br/>[<i>Astragalus mongholicus</i> Bunge]			astragaloside II	71306915	328040|10142662|24534070|30790840	http://www.ncbi.nlm.nih.gov/pubmed/24782060
Astragali Radix	Astragalus Root	황기	黃芪	[<i>Astragalus membranaceus</i> Bunge, <i>Astragalus membranaceus</i> (Fisch.) Bge. var. <i>mongholicus</i> (Bge.) Hsiao, <i>Astragalus membranaceus</i> (Fisch.) Bge., <i>Astragalus membranaceus</i> Bunge var. <i>mongholicus</i> Hsiao]<a href="http://www.ncbi.nlm.nih.gov/Taxonomy/Browser/wwwtax.cgi?lvl=0&id=649199" target="new">[NCBI link]</a><br/>[<i>Astragalus mongholicus</i> Bunge]			calycosin	5280448	4444104	http://www.ncbi.nlm.nih.gov/pubmed/24782060
Astragali Radix	Astragalus Root	황기	黃芪	[<i>Astragalus membranaceus</i> Bunge, <i>Astragalus membranaceus</i> (Fisch.) Bge. var. <i>mongholicus</i> (Bge.) Hsiao, <i>Astragalus membranaceus</i> (Fisch.) Bge., <i>Astragalus membranaceus</i> Bunge var. <i>mongholicus</i> Hsiao]<a href="http://www.ncbi.nlm.nih.gov/Taxonomy/Browser/wwwtax.cgi?lvl=0&id=649199" target="new">[NCBI link]</a><br/>[<i>Astragalus mongholicus</i> Bunge]			astragaloside IV	24720993|74787536|500122|13943297|71463944|77519853|158694|45006101|13943299	10259289	http://www.ncbi.nlm.nih.gov/pubmed/24782060
Astragali Radix	Astragalus Root	황기	黃芪	[<i>Astragalus membranaceus</i> Bunge, <i>Astragalus membranaceus</i> (Fisch.) Bge. var. <i>mongholicus</i> (Bge.) Hsiao, <i>Astragalus membranaceus</i> (Fisch.) Bge., <i>Astragalus membranaceus</i> Bunge var. <i>mongholicus</i> Hsiao]<a href="http://www.ncbi.nlm.nih.gov/Taxonomy/Browser/wwwtax.cgi?lvl=0&id=649199" target="new">[NCBI link]</a><br/>[<i>Astragalus mongholicus</i> Bunge]			formononetin	5280378	4444070	http://www.ncbi.nlm.nih.gov/pubmed/24782060
Astragali Radix	Astragalus Root	황기	黃芪	[<i>Astragalus membranaceus</i> Bunge, <i>Astragalus membranaceus</i> (Fisch.) Bge. var. <i>mongholicus</i> (Bge.) Hsiao, <i>Astragalus membranaceus</i> (Fisch.) Bge., <i>Astragalus membranaceus</i> Bunge var. <i>mongholicus</i> Hsiao]<a href="http://www.ncbi.nlm.nih.gov/Taxonomy/Browser/wwwtax.cgi?lvl=0&id=649199" target="new">[NCBI link]</a><br/>[<i>Astragalus mongholicus</i> Bunge]			ononin	442813	391135	http://www.ncbi.nlm.nih.gov/pubmed/24782060
Astragali Radix	Astragalus Root	황기	黃芪	[<i>Astragalus membranaceus</i> Bunge, <i>Astragalus membranaceus</i> (Fisch.) Bge. var. <i>mongholicus</i> (Bge.) Hsiao, <i>Astragalus membranaceus</i> (Fisch.) Bge., <i>Astragalus membranaceus</i> Bunge var. <i>mongholicus</i> Hsiao]<a href="http://www.ncbi.nlm.nih.gov/Taxonomy/Browser/wwwtax.cgi?lvl=0&id=649199" target="new">[NCBI link]</a><br/>[<i>Astragalus mongholicus</i> Bunge]			calycosin	5280448	4444104	http://www.ncbi.nlm.nih.gov/pubmed/21961561
Astragali Radix	Astragalus Root	황기	黃芪	[<i>Astragalus membranaceus</i> Bunge, <i>Astragalus membranaceus</i> (Fisch.) Bge. var. <i>mongholicus</i> (Bge.) Hsiao, <i>Astragalus membranaceus</i> (Fisch.) Bge., <i>Astragalus membranaceus</i> Bunge var. <i>mongholicus</i> Hsiao]<a href="http://www.ncbi.nlm.nih.gov/Taxonomy/Browser/wwwtax.cgi?lvl=0&id=649199" target="new">[NCBI link]</a><br/>[<i>Astragalus mongholicus</i> Bunge]			calycosin-7-O-β-D-glucoside			http://www.ncbi.nlm.nih.gov/pubmed/25483292
Astragali Radix	Astragalus Root	황기	黃芪	[<i>Astragalus membranaceus</i> Bunge, <i>Astragalus membranaceus</i> (Fisch.) Bge. var. <i>mongholicus</i> (Bge.) Hsiao, <i>Astragalus membranaceus</i> (Fisch.) Bge., <i>Astragalus membranaceus</i> Bunge var. <i>mongholicus</i> Hsiao]<a href="http://www.ncbi.nlm.nih.gov/Taxonomy/Browser/wwwtax.cgi?lvl=0&id=649199" target="new">[NCBI link]</a><br/>[<i>Astragalus mongholicus</i> Bunge]			calycosin	5280448	4444104	http://www.ncbi.nlm.nih.gov/pubmed/25483292
Astragali Radix	Astragalus Root	황기	黃芪	[<i>Astragalus membranaceus</i> Bunge, <i>Astragalus membranaceus</i> (Fisch.) Bge. var. <i>mongholicus</i> (Bge.) Hsiao, <i>Astragalus membranaceus</i> (Fisch.) Bge., <i>Astragalus membranaceus</i> Bunge var. <i>mongholicus</i> Hsiao]<a href="http://www.ncbi.nlm.nih.gov/Taxonomy/Browser/wwwtax.cgi?lvl=0&id=649199" target="new">[NCBI link]</a><br/>[<i>Astragalus mongholicus</i> Bunge]			formononetin	5280378	4444070	http://www.ncbi.nlm.nih.gov/pubmed/25483292
Astragali Radix	Astragalus Root	황기	黃芪	[<i>Astragalus membranaceus</i> Bunge, <i>Astragalus membranaceus</i> (Fisch.) Bge. var. <i>mongholicus</i> (Bge.) Hsiao, <i>Astragalus membranaceus</i> (Fisch.) Bge., <i>Astragalus membranaceus</i> Bunge var. <i>mongholicus</i> Hsiao]<a href="http://www.ncbi.nlm.nih.gov/Taxonomy/Browser/wwwtax.cgi?lvl=0&id=649199" target="new">[NCBI link]</a><br/>[<i>Astragalus mongholicus</i> Bunge]			7,2'-dihydroxy-3',4'-dimethoxyisoflavan-7-O-β-D-glucoside-6''-O-malonate			http://www.ncbi.nlm.nih.gov/pubmed/16507649
Astragali Radix	Astragalus Root	황기	黃芪	[<i>Astragalus membranaceus</i> Bunge, <i>Astragalus membranaceus</i> (Fisch.) Bge. var. <i>mongholicus</i> (Bge.) Hsiao, <i>Astragalus membranaceus</i> (Fisch.) Bge., <i>Astragalus membranaceus</i> Bunge var. <i>mongholicus</i> Hsiao]<a href="http://www.ncbi.nlm.nih.gov/Taxonomy/Browser/wwwtax.cgi?lvl=0&id=649199" target="new">[NCBI link]</a><br/>[<i>Astragalus mongholicus</i> Bunge]			7,3'-dihydroxy-2',4'-dimethoxyisoflavan-7-O-β-D-glucoside			http://www.ncbi.nlm.nih.gov/pubmed/16507649
Astragali Radix	Astragalus Root	황기	黃芪	[<i>Astragalus membranaceus</i> Bunge, <i>Astragalus membranaceus</i> (Fisch.) Bge. var. <i>mongholicus</i> (Bge.) Hsiao, <i>Astragalus membranaceus</i> (Fisch.) Bge., <i>Astragalus membranaceus</i> Bunge var. <i>mongholicus</i> Hsiao]<a href="http://www.ncbi.nlm.nih.gov/Taxonomy/Browser/wwwtax.cgi?lvl=0&id=649199" target="new">[NCBI link]</a><br/>[<i>Astragalus mongholicus</i> Bunge]			calycosin sulfate		18280|4444104|1085|23218|7969680|21253946|8594889|31150461	http://www.ncbi.nlm.nih.gov/pubmed/16507649
Astragali Radix	Astragalus Root	황기	黃芪	[<i>Astragalus membranaceus</i> Bunge, <i>Astragalus membranaceus</i> (Fisch.) Bge. var. <i>mongholicus</i> (Bge.) Hsiao, <i>Astragalus membranaceus</i> (Fisch.) Bge., <i>Astragalus membranaceus</i> Bunge var. <i>mongholicus</i> Hsiao]<a href="http://www.ncbi.nlm.nih.gov/Taxonomy/Browser/wwwtax.cgi?lvl=0&id=649199" target="new">[NCBI link]</a><br/>[<i>Astragalus mongholicus</i> Bunge]			calycosin	5280448	4444104	http://www.ncbi.nlm.nih.gov/pubmed/16507649
Astragali Radix	Astragalus Root	황기	黃芪	[<i>Astragalus membranaceus</i> Bunge, <i>Astragalus membranaceus</i> (Fisch.) Bge. var. <i>mongholicus</i> (Bge.) Hsiao, <i>Astragalus membranaceus</i> (Fisch.) Bge., <i>Astragalus membranaceus</i> Bunge var. <i>mongholicus</i> Hsiao]<a href="http://www.ncbi.nlm.nih.gov/Taxonomy/Browser/wwwtax.cgi?lvl=0&id=649199" target="new">[NCBI link]</a><br/>[<i>Astragalus mongholicus</i> Bunge]			7,2'-dihydroxy-3',4',5'-trimethoxyisoflavan-7-O-β-D-glucuronide			http://www.ncbi.nlm.nih.gov/pubmed/16507649
Astragali Radix	Astragalus Root	황기	黃芪	[<i>Astragalus membranaceus</i> Bunge, <i>Astragalus membranaceus</i> (Fisch.) Bge. var. <i>mongholicus</i> (Bge.) Hsiao, <i>Astragalus membranaceus</i> (Fisch.) Bge., <i>Astragalus membranaceus</i> Bunge var. <i>mongholicus</i> Hsiao]<a href="http://www.ncbi.nlm.nih.gov/Taxonomy/Browser/wwwtax.cgi?lvl=0&id=649199" target="new">[NCBI link]</a><br/>[<i>Astragalus mongholicus</i> Bunge]			(6aR,11aR)-3-hydroxy-9,10-dimethoxypterocarpan-3-O-β-D-glucoside			http://www.ncbi.nlm.nih.gov/pubmed/16507649
Astragali Radix	Astragalus Root	황기	黃芪	[<i>Astragalus membranaceus</i> Bunge, <i>Astragalus membranaceus</i> (Fisch.) Bge. var. <i>mongholicus</i> (Bge.) Hsiao, <i>Astragalus membranaceus</i> (Fisch.) Bge., <i>Astragalus membranaceus</i> Bunge var. <i>mongholicus</i> Hsiao]<a href="http://www.ncbi.nlm.nih.gov/Taxonomy/Browser/wwwtax.cgi?lvl=0&id=649199" target="new">[NCBI link]</a><br/>[<i>Astragalus mongholicus</i> Bunge]			(6aR,11aR)-3-hydroxy-9,10-dimethoxypterocarpan-3-O-β-D-glucuronide			http://www.ncbi.nlm.nih.gov/pubmed/16507649
Astragali Radix	Astragalus Root	황기	黃芪	[<i>Astragalus membranaceus</i> Bunge, <i>Astragalus membranaceus</i> (Fisch.) Bge. var. <i>mongholicus</i> (Bge.) Hsiao, <i>Astragalus membranaceus</i> (Fisch.) Bge., <i>Astragalus membranaceus</i> Bunge var. <i>mongholicus</i> Hsiao]<a href="http://www.ncbi.nlm.nih.gov/Taxonomy/Browser/wwwtax.cgi?lvl=0&id=649199" target="new">[NCBI link]</a><br/>[<i>Astragalus mongholicus</i> Bunge]			(3R) 8,2'-dihydroxy-7,4'-dimethoxyisoflavan		29332013	http://www.ncbi.nlm.nih.gov/pubmed/11938951
Astragali Radix	Astragalus Root	황기	黃芪	[<i>Astragalus membranaceus</i> Bunge, <i>Astragalus membranaceus</i> (Fisch.) Bge. var. <i>mongholicus</i> (Bge.) Hsiao, <i>Astragalus membranaceus</i> (Fisch.) Bge., <i>Astragalus membranaceus</i> Bunge var. <i>mongholicus</i> Hsiao]<a href="http://www.ncbi.nlm.nih.gov/Taxonomy/Browser/wwwtax.cgi?lvl=0&id=649199" target="new">[NCBI link]</a><br/>[<i>Astragalus mongholicus</i> Bunge]			8,3'-dihydroxy-7,4'-dimethoxy-isoflavone			http://www.ncbi.nlm.nih.gov/pubmed/11938951
Astragali Radix	Astragalus Root	황기	黃芪	[<i>Astragalus membranaceus</i> Bunge, <i>Astragalus membranaceus</i> (Fisch.) Bge. var. <i>mongholicus</i> (Bge.) Hsiao, <i>Astragalus membranaceus</i> (Fisch.) Bge., <i>Astragalus membranaceus</i> Bunge var. <i>mongholicus</i> Hsiao]<a href="http://www.ncbi.nlm.nih.gov/Taxonomy/Browser/wwwtax.cgi?lvl=0&id=649199" target="new">[NCBI link]</a><br/>[<i>Astragalus mongholicus</i> Bunge]			alycosin			http://www.ncbi.nlm.nih.gov/pubmed/11938951
Astragali Radix	Astragalus Root	황기	黃芪	[<i>Astragalus membranaceus</i> Bunge, <i>Astragalus membranaceus</i> (Fisch.) Bge. var. <i>mongholicus</i> (Bge.) Hsiao, <i>Astragalus membranaceus</i> (Fisch.) Bge., <i>Astragalus membranaceus</i> Bunge var. <i>mongholicus</i> Hsiao]<a href="http://www.ncbi.nlm.nih.gov/Taxonomy/Browser/wwwtax.cgi?lvl=0&id=649199" target="new">[NCBI link]</a><br/>[<i>Astragalus mongholicus</i> Bunge]			formonenetin			http://www.ncbi.nlm.nih.gov/pubmed/11938951
Astragali Radix	Astragalus Root	황기	黃芪	[<i>Astragalus membranaceus</i> Bunge, <i>Astragalus membranaceus</i> (Fisch.) Bge. var. <i>mongholicus</i> (Bge.) Hsiao, <i>Astragalus membranaceus</i> (Fisch.) Bge., <i>Astragalus membranaceus</i> Bunge var. <i>mongholicus</i> Hsiao]<a href="http://www.ncbi.nlm.nih.gov/Taxonomy/Browser/wwwtax.cgi?lvl=0&id=649199" target="new">[NCBI link]</a><br/>[<i>Astragalus mongholicus</i> Bunge]			2'-hydroxy-3',4'-dimethoxyisoflavan-7-O-glucopyranoside			http://www.ncbi.nlm.nih.gov/pubmed/11938951
Astragali Radix	Astragalus Root	황기	黃芪	[<i>Astragalus membranaceus</i> Bunge, <i>Astragalus membranaceus</i> (Fisch.) Bge. var. <i>mongholicus</i> (Bge.) Hsiao, <i>Astragalus membranaceus</i> (Fisch.) Bge., <i>Astragalus membranaceus</i> Bunge var. <i>mongholicus</i> Hsiao]<a href="http://www.ncbi.nlm.nih.gov/Taxonomy/Browser/wwwtax.cgi?lvl=0&id=649199" target="new">[NCBI link]</a><br/>[<i>Astragalus mongholicus</i> Bunge]			7,3'-dihydroxy-4'-methoxyisoflavone	5280448	4444104	http://www.ncbi.nlm.nih.gov/pubmed/11938951
Astragali Radix	Astragalus Root	황기	黃芪	[<i>Astragalus membranaceus</i> Bunge, <i>Astragalus membranaceus</i> (Fisch.) Bge. var. <i>mongholicus</i> (Bge.) Hsiao, <i>Astragalus membranaceus</i> (Fisch.) Bge., <i>Astragalus membranaceus</i> Bunge var. <i>mongholicus</i> Hsiao]<a href="http://www.ncbi.nlm.nih.gov/Taxonomy/Browser/wwwtax.cgi?lvl=0&id=649199" target="new">[NCBI link]</a><br/>[<i>Astragalus mongholicus</i> Bunge]			formononetin 7-O-β-D-glucopyranoside-6''-acetate		4445025|4444070|21238954	http://www.ncbi.nlm.nih.gov/pubmed/25474715
Astragali Radix	Astragalus Root	황기	黃芪	[<i>Astragalus membranaceus</i> Bunge, <i>Astragalus membranaceus</i> (Fisch.) Bge. var. <i>mongholicus</i> (Bge.) Hsiao, <i>Astragalus membranaceus</i> (Fisch.) Bge., <i>Astragalus membranaceus</i> Bunge var. <i>mongholicus</i> Hsiao]<a href="http://www.ncbi.nlm.nih.gov/Taxonomy/Browser/wwwtax.cgi?lvl=0&id=649199" target="new">[NCBI link]</a><br/>[<i>Astragalus mongholicus</i> Bunge]			(6aR,11aR)-3-hydroxy-9,10-dimethoxypterocarpan	14077830		http://www.ncbi.nlm.nih.gov/pubmed/25474715
Astragali Radix	Astragalus Root	황기	黃芪	[<i>Astragalus membranaceus</i> Bunge, <i>Astragalus membranaceus</i> (Fisch.) Bge. var. <i>mongholicus</i> (Bge.) Hsiao, <i>Astragalus membranaceus</i> (Fisch.) Bge., <i>Astragalus membranaceus</i> Bunge var. <i>mongholicus</i> Hsiao]<a href="http://www.ncbi.nlm.nih.gov/Taxonomy/Browser/wwwtax.cgi?lvl=0&id=649199" target="new">[NCBI link]</a><br/>[<i>Astragalus mongholicus</i> Bunge]			calycosin-7-O-β-D-glucoside			http://www.ncbi.nlm.nih.gov/pubmed/24922599
Astragali Radix	Astragalus Root	황기	黃芪	[<i>Astragalus membranaceus</i> Bunge, <i>Astragalus membranaceus</i> (Fisch.) Bge. var. <i>mongholicus</i> (Bge.) Hsiao, <i>Astragalus membranaceus</i> (Fisch.) Bge., <i>Astragalus membranaceus</i> Bunge var. <i>mongholicus</i> Hsiao]<a href="http://www.ncbi.nlm.nih.gov/Taxonomy/Browser/wwwtax.cgi?lvl=0&id=649199" target="new">[NCBI link]</a><br/>[<i>Astragalus mongholicus</i> Bunge]			astragaloside IV	24720993|74787536|500122|13943297|71463944|77519853|158694|45006101|13943299	10259289	http://www.ncbi.nlm.nih.gov/pubmed/18590188
Astragali Radix	Astragalus Root	황기	黃芪	[<i>Astragalus membranaceus</i> Bunge, <i>Astragalus membranaceus</i> (Fisch.) Bge. var. <i>mongholicus</i> (Bge.) Hsiao, <i>Astragalus membranaceus</i> (Fisch.) Bge., <i>Astragalus membranaceus</i> Bunge var. <i>mongholicus</i> Hsiao]<a href="http://www.ncbi.nlm.nih.gov/Taxonomy/Browser/wwwtax.cgi?lvl=0&id=649199" target="new">[NCBI link]</a><br/>[<i>Astragalus mongholicus</i> Bunge]			calycosin	5280448	4444104	http://www.ncbi.nlm.nih.gov/pubmed/10375999
Astragali Radix	Astragalus Root	황기	黃芪	[<i>Astragalus membranaceus</i> Bunge, <i>Astragalus membranaceus</i> (Fisch.) Bge. var. <i>mongholicus</i> (Bge.) Hsiao, <i>Astragalus membranaceus</i> (Fisch.) Bge., <i>Astragalus membranaceus</i> Bunge var. <i>mongholicus</i> Hsiao]<a href="http://www.ncbi.nlm.nih.gov/Taxonomy/Browser/wwwtax.cgi?lvl=0&id=649199" target="new">[NCBI link]</a><br/>[<i>Astragalus mongholicus</i> Bunge]			7,3'-dihydroxy-4'-methoxyisoflavone	5280448	4444104	http://www.ncbi.nlm.nih.gov/pubmed/10375999
Astragali Radix	Astragalus Root	황기	黃芪	[<i>Astragalus membranaceus</i> Bunge, <i>Astragalus membranaceus</i> (Fisch.) Bge. var. <i>mongholicus</i> (Bge.) Hsiao, <i>Astragalus membranaceus</i> (Fisch.) Bge., <i>Astragalus membranaceus</i> Bunge var. <i>mongholicus</i> Hsiao]<a href="http://www.ncbi.nlm.nih.gov/Taxonomy/Browser/wwwtax.cgi?lvl=0&id=649199" target="new">[NCBI link]</a><br/>[<i>Astragalus mongholicus</i> Bunge]			isomucronulatol-hexosyl-hexoside			http://www.ncbi.nlm.nih.gov/pubmed/25501118
Astragali Radix	Astragalus Root	황기	黃芪	[<i>Astragalus membranaceus</i> Bunge, <i>Astragalus membranaceus</i> (Fisch.) Bge. var. <i>mongholicus</i> (Bge.) Hsiao, <i>Astragalus membranaceus</i> (Fisch.) Bge., <i>Astragalus membranaceus</i> Bunge var. <i>mongholicus</i> Hsiao]<a href="http://www.ncbi.nlm.nih.gov/Taxonomy/Browser/wwwtax.cgi?lvl=0&id=649199" target="new">[NCBI link]</a><br/>[<i>Astragalus mongholicus</i> Bunge]			dihydroxy-dimethoxyisoflavan			http://www.ncbi.nlm.nih.gov/pubmed/25501118
Astragali Radix	Astragalus Root	황기	黃芪	[<i>Astragalus membranaceus</i> Bunge, <i>Astragalus membranaceus</i> (Fisch.) Bge. var. <i>mongholicus</i> (Bge.) Hsiao, <i>Astragalus membranaceus</i> (Fisch.) Bge., <i>Astragalus membranaceus</i> Bunge var. <i>mongholicus</i> Hsiao]<a href="http://www.ncbi.nlm.nih.gov/Taxonomy/Browser/wwwtax.cgi?lvl=0&id=649199" target="new">[NCBI link]</a><br/>[<i>Astragalus mongholicus</i> Bunge]			trihydroxy-dimethoxy dihydroisoflavone-hexoside			http://www.ncbi.nlm.nih.gov/pubmed/25501118
Astragali Radix	Astragalus Root	황기	黃芪	[<i>Astragalus membranaceus</i> Bunge, <i>Astragalus membranaceus</i> (Fisch.) Bge. var. <i>mongholicus</i> (Bge.) Hsiao, <i>Astragalus membranaceus</i> (Fisch.) Bge., <i>Astragalus membranaceus</i> Bunge var. <i>mongholicus</i> Hsiao]<a href="http://www.ncbi.nlm.nih.gov/Taxonomy/Browser/wwwtax.cgi?lvl=0&id=649199" target="new">[NCBI link]</a><br/>[<i>Astragalus mongholicus</i> Bunge]			3-hydro-9,10-dimethoxypterocarpan-pentosyl-hexoside			http://www.ncbi.nlm.nih.gov/pubmed/25501118
Astragali Radix	Astragalus Root	황기	黃芪	[<i>Astragalus membranaceus</i> Bunge, <i>Astragalus membranaceus</i> (Fisch.) Bge. var. <i>mongholicus</i> (Bge.) Hsiao, <i>Astragalus membranaceus</i> (Fisch.) Bge., <i>Astragalus membranaceus</i> Bunge var. <i>mongholicus</i> Hsiao]<a href="http://www.ncbi.nlm.nih.gov/Taxonomy/Browser/wwwtax.cgi?lvl=0&id=649199" target="new">[NCBI link]</a><br/>[<i>Astragalus mongholicus</i> Bunge]			3-hydro-9-methoxypterocarpan hexoside			http://www.ncbi.nlm.nih.gov/pubmed/25501118
Astragali Radix	Astragalus Root	황기	黃芪	[<i>Astragalus membranaceus</i> Bunge, <i>Astragalus membranaceus</i> (Fisch.) Bge. var. <i>mongholicus</i> (Bge.) Hsiao, <i>Astragalus membranaceus</i> (Fisch.) Bge., <i>Astragalus membranaceus</i> Bunge var. <i>mongholicus</i> Hsiao]<a href="http://www.ncbi.nlm.nih.gov/Taxonomy/Browser/wwwtax.cgi?lvl=0&id=649199" target="new">[NCBI link]</a><br/>[<i>Astragalus mongholicus</i> Bunge]			formononetin 7-O-glucoside-6''-O-acetate		4445025|4444070|21238954	http://www.ncbi.nlm.nih.gov/pubmed/25501118
Astragali Radix	Astragalus Root	황기	黃芪	[<i>Astragalus membranaceus</i> Bunge, <i>Astragalus membranaceus</i> (Fisch.) Bge. var. <i>mongholicus</i> (Bge.) Hsiao, <i>Astragalus membranaceus</i> (Fisch.) Bge., <i>Astragalus membranaceus</i> Bunge var. <i>mongholicus</i> Hsiao]<a href="http://www.ncbi.nlm.nih.gov/Taxonomy/Browser/wwwtax.cgi?lvl=0&id=649199" target="new">[NCBI link]</a><br/>[<i>Astragalus mongholicus</i> Bunge]			dihydroxy-dimethoxy dihydroisoflavone-hexoside			http://www.ncbi.nlm.nih.gov/pubmed/25501118
Astragali Radix	Astragalus Root	황기	黃芪	[<i>Astragalus membranaceus</i> Bunge, <i>Astragalus membranaceus</i> (Fisch.) Bge. var. <i>mongholicus</i> (Bge.) Hsiao, <i>Astragalus membranaceus</i> (Fisch.) Bge., <i>Astragalus membranaceus</i> Bunge var. <i>mongholicus</i> Hsiao]<a href="http://www.ncbi.nlm.nih.gov/Taxonomy/Browser/wwwtax.cgi?lvl=0&id=649199" target="new">[NCBI link]</a><br/>[<i>Astragalus mongholicus</i> Bunge]			astraisoflavan-7-O-β-D-glucoside			http://www.ncbi.nlm.nih.gov/pubmed/25483292
Astragali Radix	Astragalus Root	황기	黃芪	[<i>Astragalus membranaceus</i> Bunge, <i>Astragalus membranaceus</i> (Fisch.) Bge. var. <i>mongholicus</i> (Bge.) Hsiao, <i>Astragalus membranaceus</i> (Fisch.) Bge., <i>Astragalus membranaceus</i> Bunge var. <i>mongholicus</i> Hsiao]<a href="http://www.ncbi.nlm.nih.gov/Taxonomy/Browser/wwwtax.cgi?lvl=0&id=649199" target="new">[NCBI link]</a><br/>[<i>Astragalus mongholicus</i> Bunge]			ononin	442813	391135	http://www.ncbi.nlm.nih.gov/pubmed/25483292
Astragali Radix	Astragalus Root	황기	黃芪	[<i>Astragalus membranaceus</i> Bunge, <i>Astragalus membranaceus</i> (Fisch.) Bge. var. <i>mongholicus</i> (Bge.) Hsiao, <i>Astragalus membranaceus</i> (Fisch.) Bge., <i>Astragalus membranaceus</i> Bunge var. <i>mongholicus</i> Hsiao]<a href="http://www.ncbi.nlm.nih.gov/Taxonomy/Browser/wwwtax.cgi?lvl=0&id=649199" target="new">[NCBI link]</a><br/>[<i>Astragalus mongholicus</i> Bunge]			astragaloside IV	24720993|74787536|500122|13943297|71463944|77519853|158694|45006101|13943299	10259289	http://www.ncbi.nlm.nih.gov/pubmed/25961569
Astragali Radix	Astragalus Root	황기	黃芪	[<i>Astragalus membranaceus</i> Bunge, <i>Astragalus membranaceus</i> (Fisch.) Bge. var. <i>mongholicus</i> (Bge.) Hsiao, <i>Astragalus membranaceus</i> (Fisch.) Bge., <i>Astragalus membranaceus</i> Bunge var. <i>mongholicus</i> Hsiao]<a href="http://www.ncbi.nlm.nih.gov/Taxonomy/Browser/wwwtax.cgi?lvl=0&id=649199" target="new">[NCBI link]</a><br/>[<i>Astragalus mongholicus</i> Bunge]			astragaloside IV	24720993|74787536|500122|13943297|71463944|77519853|158694|45006101|13943299	10259289	http://www.ncbi.nlm.nih.gov/pubmed/20126993
Astragali Radix	Astragalus Root	황기	黃芪	[<i>Astragalus membranaceus</i> Bunge, <i>Astragalus membranaceus</i> (Fisch.) Bge. var. <i>mongholicus</i> (Bge.) Hsiao, <i>Astragalus membranaceus</i> (Fisch.) Bge., <i>Astragalus membranaceus</i> Bunge var. <i>mongholicus</i> Hsiao]<a href="http://www.ncbi.nlm.nih.gov/Taxonomy/Browser/wwwtax.cgi?lvl=0&id=649199" target="new">[NCBI link]</a><br/>[<i>Astragalus mongholicus</i> Bunge]			calycosin	5280448	4444104	http://www.ncbi.nlm.nih.gov/pubmed/24134007
Astragali Radix	Astragalus Root	황기	黃芪	[<i>Astragalus membranaceus</i> Bunge, <i>Astragalus membranaceus</i> (Fisch.) Bge. var. <i>mongholicus</i> (Bge.) Hsiao, <i>Astragalus membranaceus</i> (Fisch.) Bge., <i>Astragalus membranaceus</i> Bunge var. <i>mongholicus</i> Hsiao]<a href="http://www.ncbi.nlm.nih.gov/Taxonomy/Browser/wwwtax.cgi?lvl=0&id=649199" target="new">[NCBI link]</a><br/>[<i>Astragalus mongholicus</i> Bunge]			formononetin	5280378	4444070	http://www.ncbi.nlm.nih.gov/pubmed/24134007
Astragali Radix	Astragalus Root	황기	黃芪	[<i>Astragalus membranaceus</i> Bunge, <i>Astragalus membranaceus</i> (Fisch.) Bge. var. <i>mongholicus</i> (Bge.) Hsiao, <i>Astragalus membranaceus</i> (Fisch.) Bge., <i>Astragalus membranaceus</i> Bunge var. <i>mongholicus</i> Hsiao]<a href="http://www.ncbi.nlm.nih.gov/Taxonomy/Browser/wwwtax.cgi?lvl=0&id=649199" target="new">[NCBI link]</a><br/>[<i>Astragalus mongholicus</i> Bunge]			isorhamnetin	5281654	4444973	http://www.ncbi.nlm.nih.gov/pubmed/24134007
Astragali Radix	Astragalus Root	황기	黃芪	[<i>Astragalus membranaceus</i> Bunge, <i>Astragalus membranaceus</i> (Fisch.) Bge. var. <i>mongholicus</i> (Bge.) Hsiao, <i>Astragalus membranaceus</i> (Fisch.) Bge., <i>Astragalus membranaceus</i> Bunge var. <i>mongholicus</i> Hsiao]<a href="http://www.ncbi.nlm.nih.gov/Taxonomy/Browser/wwwtax.cgi?lvl=0&id=649199" target="new">[NCBI link]</a><br/>[<i>Astragalus mongholicus</i> Bunge]			calycosin-7-O-β-D-glucoside			http://www.ncbi.nlm.nih.gov/pubmed/22010833
Astragali Radix	Astragalus Root	황기	黃芪	[<i>Astragalus membranaceus</i> Bunge, <i>Astragalus membranaceus</i> (Fisch.) Bge. var. <i>mongholicus</i> (Bge.) Hsiao, <i>Astragalus membranaceus</i> (Fisch.) Bge., <i>Astragalus membranaceus</i> Bunge var. <i>mongholicus</i> Hsiao]<a href="http://www.ncbi.nlm.nih.gov/Taxonomy/Browser/wwwtax.cgi?lvl=0&id=649199" target="new">[NCBI link]</a><br/>[<i>Astragalus mongholicus</i> Bunge]			calycosin	5280448	4444104	http://www.ncbi.nlm.nih.gov/pubmed/22010833
Astragali Radix	Astragalus Root	황기	黃芪	[<i>Astragalus membranaceus</i> Bunge, <i>Astragalus membranaceus</i> (Fisch.) Bge. var. <i>mongholicus</i> (Bge.) Hsiao, <i>Astragalus membranaceus</i> (Fisch.) Bge., <i>Astragalus membranaceus</i> Bunge var. <i>mongholicus</i> Hsiao]<a href="http://www.ncbi.nlm.nih.gov/Taxonomy/Browser/wwwtax.cgi?lvl=0&id=649199" target="new">[NCBI link]</a><br/>[<i>Astragalus mongholicus</i> Bunge]			formononetin 7-O-β-D-glucoside		4445025|4444070|21238954	http://www.ncbi.nlm.nih.gov/pubmed/22010833
Astragali Radix	Astragalus Root	황기	黃芪	[<i>Astragalus membranaceus</i> Bunge, <i>Astragalus membranaceus</i> (Fisch.) Bge. var. <i>mongholicus</i> (Bge.) Hsiao, <i>Astragalus membranaceus</i> (Fisch.) Bge., <i>Astragalus membranaceus</i> Bunge var. <i>mongholicus</i> Hsiao]<a href="http://www.ncbi.nlm.nih.gov/Taxonomy/Browser/wwwtax.cgi?lvl=0&id=649199" target="new">[NCBI link]</a><br/>[<i>Astragalus mongholicus</i> Bunge]			astragaloside IV	24720993|74787536|500122|13943297|71463944|77519853|158694|45006101|13943299	10259289	http://www.ncbi.nlm.nih.gov/pubmed/22010833
Astragali Radix	Astragalus Root	황기	黃芪	[<i>Astragalus membranaceus</i> Bunge, <i>Astragalus membranaceus</i> (Fisch.) Bge. var. <i>mongholicus</i> (Bge.) Hsiao, <i>Astragalus membranaceus</i> (Fisch.) Bge., <i>Astragalus membranaceus</i> Bunge var. <i>mongholicus</i> Hsiao]<a href="http://www.ncbi.nlm.nih.gov/Taxonomy/Browser/wwwtax.cgi?lvl=0&id=649199" target="new">[NCBI link]</a><br/>[<i>Astragalus mongholicus</i> Bunge]			soyasaponin I	122097	108898|4479163|26332918	http://www.ncbi.nlm.nih.gov/pubmed/22010833
Astragali Radix	Astragalus Root	황기	黃芪	[<i>Astragalus membranaceus</i> Bunge, <i>Astragalus membranaceus</i> (Fisch.) Bge. var. <i>mongholicus</i> (Bge.) Hsiao, <i>Astragalus membranaceus</i> (Fisch.) Bge., <i>Astragalus membranaceus</i> Bunge var. <i>mongholicus</i> Hsiao]<a href="http://www.ncbi.nlm.nih.gov/Taxonomy/Browser/wwwtax.cgi?lvl=0&id=649199" target="new">[NCBI link]</a><br/>[<i>Astragalus mongholicus</i> Bunge]			formononetin	5280378	4444070	http://www.ncbi.nlm.nih.gov/pubmed/22010833
Astragali Radix	Astragalus Root	황기	黃芪	[<i>Astragalus membranaceus</i> Bunge, <i>Astragalus membranaceus</i> (Fisch.) Bge. var. <i>mongholicus</i> (Bge.) Hsiao, <i>Astragalus membranaceus</i> (Fisch.) Bge., <i>Astragalus membranaceus</i> Bunge var. <i>mongholicus</i> Hsiao]<a href="http://www.ncbi.nlm.nih.gov/Taxonomy/Browser/wwwtax.cgi?lvl=0&id=649199" target="new">[NCBI link]</a><br/>[<i>Astragalus mongholicus</i> Bunge]			ononin	442813	391135	http://www.ncbi.nlm.nih.gov/pubmed/22010833
Astragali Radix	Astragalus Root	황기	黃芪	[<i>Astragalus membranaceus</i> Bunge, <i>Astragalus membranaceus</i> (Fisch.) Bge. var. <i>mongholicus</i> (Bge.) Hsiao, <i>Astragalus membranaceus</i> (Fisch.) Bge., <i>Astragalus membranaceus</i> Bunge var. <i>mongholicus</i> Hsiao]<a href="http://www.ncbi.nlm.nih.gov/Taxonomy/Browser/wwwtax.cgi?lvl=0&id=649199" target="new">[NCBI link]</a><br/>[<i>Astragalus mongholicus</i> Bunge]			astragaloside IV	24720993|74787536|500122|13943297|71463944|77519853|158694|45006101|13943299	10259289	http://www.ncbi.nlm.nih.gov/pubmed/17654522
Astragali Radix	Astragalus Root	황기	黃芪	[<i>Astragalus membranaceus</i> Bunge, <i>Astragalus membranaceus</i> (Fisch.) Bge. var. <i>mongholicus</i> (Bge.) Hsiao, <i>Astragalus membranaceus</i> (Fisch.) Bge., <i>Astragalus membranaceus</i> Bunge var. <i>mongholicus</i> Hsiao]<a href="http://www.ncbi.nlm.nih.gov/Taxonomy/Browser/wwwtax.cgi?lvl=0&id=649199" target="new">[NCBI link]</a><br/>[<i>Astragalus mongholicus</i> Bunge]			astragaloside I	51346122	10142661|23340107|24534124|30790841	http://www.ncbi.nlm.nih.gov/pubmed/17654522
Astragali Radix	Astragalus Root	황기	黃芪	[<i>Astragalus membranaceus</i> Bunge, <i>Astragalus membranaceus</i> (Fisch.) Bge. var. <i>mongholicus</i> (Bge.) Hsiao, <i>Astragalus membranaceus</i> (Fisch.) Bge., <i>Astragalus membranaceus</i> Bunge var. <i>mongholicus</i> Hsiao]<a href="http://www.ncbi.nlm.nih.gov/Taxonomy/Browser/wwwtax.cgi?lvl=0&id=649199" target="new">[NCBI link]</a><br/>[<i>Astragalus mongholicus</i> Bunge]			calycosin-7-O-β-D-glucoside			http://www.ncbi.nlm.nih.gov/pubmed/18649887
Astragali Radix	Astragalus Root	황기	黃芪	[<i>Astragalus membranaceus</i> Bunge, <i>Astragalus membranaceus</i> (Fisch.) Bge. var. <i>mongholicus</i> (Bge.) Hsiao, <i>Astragalus membranaceus</i> (Fisch.) Bge., <i>Astragalus membranaceus</i> Bunge var. <i>mongholicus</i> Hsiao]<a href="http://www.ncbi.nlm.nih.gov/Taxonomy/Browser/wwwtax.cgi?lvl=0&id=649199" target="new">[NCBI link]</a><br/>[<i>Astragalus mongholicus</i> Bunge]			astragaloside II	71306915	328040|10142662|24534070|30790840	http://www.ncbi.nlm.nih.gov/pubmed/18649887
Astragali Radix	Astragalus Root	황기	黃芪	[<i>Astragalus membranaceus</i> Bunge, <i>Astragalus membranaceus</i> (Fisch.) Bge. var. <i>mongholicus</i> (Bge.) Hsiao, <i>Astragalus membranaceus</i> (Fisch.) Bge., <i>Astragalus membranaceus</i> Bunge var. <i>mongholicus</i> Hsiao]<a href="http://www.ncbi.nlm.nih.gov/Taxonomy/Browser/wwwtax.cgi?lvl=0&id=649199" target="new">[NCBI link]</a><br/>[<i>Astragalus mongholicus</i> Bunge]			(6αR,11αR)-9,10-dimethoxypterocarpan-3-O-β-D-glucoside			http://www.ncbi.nlm.nih.gov/pubmed/18649887
Astragali Radix	Astragalus Root	황기	黃芪	[<i>Astragalus membranaceus</i> Bunge, <i>Astragalus membranaceus</i> (Fisch.) Bge. var. <i>mongholicus</i> (Bge.) Hsiao, <i>Astragalus membranaceus</i> (Fisch.) Bge., <i>Astragalus membranaceus</i> Bunge var. <i>mongholicus</i> Hsiao]<a href="http://www.ncbi.nlm.nih.gov/Taxonomy/Browser/wwwtax.cgi?lvl=0&id=649199" target="new">[NCBI link]</a><br/>[<i>Astragalus mongholicus</i> Bunge]			acetylastragaloside I		6067|8428|4514549	http://www.ncbi.nlm.nih.gov/pubmed/18649887
Astragali Radix	Astragalus Root	황기	黃芪	[<i>Astragalus membranaceus</i> Bunge, <i>Astragalus membranaceus</i> (Fisch.) Bge. var. <i>mongholicus</i> (Bge.) Hsiao, <i>Astragalus membranaceus</i> (Fisch.) Bge., <i>Astragalus membranaceus</i> Bunge var. <i>mongholicus</i> Hsiao]<a href="http://www.ncbi.nlm.nih.gov/Taxonomy/Browser/wwwtax.cgi?lvl=0&id=649199" target="new">[NCBI link]</a><br/>[<i>Astragalus mongholicus</i> Bunge]			formononetin	5280378	4444070	http://www.ncbi.nlm.nih.gov/pubmed/18649887
Astragali Radix	Astragalus Root	황기	黃芪	[<i>Astragalus membranaceus</i> Bunge, <i>Astragalus membranaceus</i> (Fisch.) Bge. var. <i>mongholicus</i> (Bge.) Hsiao, <i>Astragalus membranaceus</i> (Fisch.) Bge., <i>Astragalus membranaceus</i> Bunge var. <i>mongholicus</i> Hsiao]<a href="http://www.ncbi.nlm.nih.gov/Taxonomy/Browser/wwwtax.cgi?lvl=0&id=649199" target="new">[NCBI link]</a><br/>[<i>Astragalus mongholicus</i> Bunge]			ononin	442813	391135	http://www.ncbi.nlm.nih.gov/pubmed/18649887
Astragali Radix	Astragalus Root	황기	黃芪	[<i>Astragalus membranaceus</i> Bunge, <i>Astragalus membranaceus</i> (Fisch.) Bge. var. <i>mongholicus</i> (Bge.) Hsiao, <i>Astragalus membranaceus</i> (Fisch.) Bge., <i>Astragalus membranaceus</i> Bunge var. <i>mongholicus</i> Hsiao]<a href="http://www.ncbi.nlm.nih.gov/Taxonomy/Browser/wwwtax.cgi?lvl=0&id=649199" target="new">[NCBI link]</a><br/>[<i>Astragalus mongholicus</i> Bunge]			(3R)-2'-hydroxy-3',4'-dimethoxyisoflavan-7-O-β-D-glucoside			http://www.ncbi.nlm.nih.gov/pubmed/18649887
Astragali Radix	Astragalus Root	황기	黃芪	[<i>Astragalus membranaceus</i> Bunge, <i>Astragalus membranaceus</i> (Fisch.) Bge. var. <i>mongholicus</i> (Bge.) Hsiao, <i>Astragalus membranaceus</i> (Fisch.) Bge., <i>Astragalus membranaceus</i> Bunge var. <i>mongholicus</i> Hsiao]<a href="http://www.ncbi.nlm.nih.gov/Taxonomy/Browser/wwwtax.cgi?lvl=0&id=649199" target="new">[NCBI link]</a><br/>[<i>Astragalus mongholicus</i> Bunge]			isoastragaloside II	60148655	30790842	http://www.ncbi.nlm.nih.gov/pubmed/18649887
Astragali Radix	Astragalus Root	황기	黃芪	[<i>Astragalus membranaceus</i> Bunge, <i>Astragalus membranaceus</i> (Fisch.) Bge. var. <i>mongholicus</i> (Bge.) Hsiao, <i>Astragalus membranaceus</i> (Fisch.) Bge., <i>Astragalus membranaceus</i> Bunge var. <i>mongholicus</i> Hsiao]<a href="http://www.ncbi.nlm.nih.gov/Taxonomy/Browser/wwwtax.cgi?lvl=0&id=649199" target="new">[NCBI link]</a><br/>[<i>Astragalus mongholicus</i> Bunge]			(3R)-7,2'-dihydroxy-3',4'-dimethoxyisoflavan		523468	http://www.ncbi.nlm.nih.gov/pubmed/18649887
Astragali Radix	Astragalus Root	황기	黃芪	[<i>Astragalus membranaceus</i> Bunge, <i>Astragalus membranaceus</i> (Fisch.) Bge. var. <i>mongholicus</i> (Bge.) Hsiao, <i>Astragalus membranaceus</i> (Fisch.) Bge., <i>Astragalus membranaceus</i> Bunge var. <i>mongholicus</i> Hsiao]<a href="http://www.ncbi.nlm.nih.gov/Taxonomy/Browser/wwwtax.cgi?lvl=0&id=649199" target="new">[NCBI link]</a><br/>[<i>Astragalus mongholicus</i> Bunge]			calycosin	5280448	4444104	http://www.ncbi.nlm.nih.gov/pubmed/18649887
Astragali Radix	Astragalus Root	황기	黃芪	[<i>Astragalus membranaceus</i> Bunge, <i>Astragalus membranaceus</i> (Fisch.) Bge. var. <i>mongholicus</i> (Bge.) Hsiao, <i>Astragalus membranaceus</i> (Fisch.) Bge., <i>Astragalus membranaceus</i> Bunge var. <i>mongholicus</i> Hsiao]<a href="http://www.ncbi.nlm.nih.gov/Taxonomy/Browser/wwwtax.cgi?lvl=0&id=649199" target="new">[NCBI link]</a><br/>[<i>Astragalus mongholicus</i> Bunge]			astragaloside IV	24720993|74787536|500122|13943297|71463944|77519853|158694|45006101|13943299	10259289	http://www.ncbi.nlm.nih.gov/pubmed/18649887
Astragali Radix	Astragalus Root	황기	黃芪	[<i>Astragalus membranaceus</i> Bunge, <i>Astragalus membranaceus</i> (Fisch.) Bge. var. <i>mongholicus</i> (Bge.) Hsiao, <i>Astragalus membranaceus</i> (Fisch.) Bge., <i>Astragalus membranaceus</i> Bunge var. <i>mongholicus</i> Hsiao]<a href="http://www.ncbi.nlm.nih.gov/Taxonomy/Browser/wwwtax.cgi?lvl=0&id=649199" target="new">[NCBI link]</a><br/>[<i>Astragalus mongholicus</i> Bunge]			isoastragaloside I	60148697	30790843	http://www.ncbi.nlm.nih.gov/pubmed/18649887
Astragali Radix	Astragalus Root	황기	黃芪	[<i>Astragalus membranaceus</i> Bunge, <i>Astragalus membranaceus</i> (Fisch.) Bge. var. <i>mongholicus</i> (Bge.) Hsiao, <i>Astragalus membranaceus</i> (Fisch.) Bge., <i>Astragalus membranaceus</i> Bunge var. <i>mongholicus</i> Hsiao]<a href="http://www.ncbi.nlm.nih.gov/Taxonomy/Browser/wwwtax.cgi?lvl=0&id=649199" target="new">[NCBI link]</a><br/>[<i>Astragalus mongholicus</i> Bunge]			apigenin-hexoside			http://www.ncbi.nlm.nih.gov/pubmed/25501118
Astragali Radix	Astragalus Root	황기	黃芪	[<i>Astragalus membranaceus</i> Bunge, <i>Astragalus membranaceus</i> (Fisch.) Bge. var. <i>mongholicus</i> (Bge.) Hsiao, <i>Astragalus membranaceus</i> (Fisch.) Bge., <i>Astragalus membranaceus</i> Bunge var. <i>mongholicus</i> Hsiao]<a href="http://www.ncbi.nlm.nih.gov/Taxonomy/Browser/wwwtax.cgi?lvl=0&id=649199" target="new">[NCBI link]</a><br/>[<i>Astragalus mongholicus</i> Bunge]			isomucronulatol-7-O-β-D-glucopyranoside			http://www.ncbi.nlm.nih.gov/pubmed/25501118
Astragali Radix	Astragalus Root	황기	黃芪	[<i>Astragalus membranaceus</i> Bunge, <i>Astragalus membranaceus</i> (Fisch.) Bge. var. <i>mongholicus</i> (Bge.) Hsiao, <i>Astragalus membranaceus</i> (Fisch.) Bge., <i>Astragalus membranaceus</i> Bunge var. <i>mongholicus</i> Hsiao]<a href="http://www.ncbi.nlm.nih.gov/Taxonomy/Browser/wwwtax.cgi?lvl=0&id=649199" target="new">[NCBI link]</a><br/>[<i>Astragalus mongholicus</i> Bunge]			7-hydroxy-6,4'-dimethoxyisoflavone		4445021	http://www.ncbi.nlm.nih.gov/pubmed/25501118
Astragali Radix	Astragalus Root	황기	黃芪	[<i>Astragalus membranaceus</i> Bunge, <i>Astragalus membranaceus</i> (Fisch.) Bge. var. <i>mongholicus</i> (Bge.) Hsiao, <i>Astragalus membranaceus</i> (Fisch.) Bge., <i>Astragalus membranaceus</i> Bunge var. <i>mongholicus</i> Hsiao]<a href="http://www.ncbi.nlm.nih.gov/Taxonomy/Browser/wwwtax.cgi?lvl=0&id=649199" target="new">[NCBI link]</a><br/>[<i>Astragalus mongholicus</i> Bunge]			7,2'-dihydroxy-3',4'-dimethoxyisoflavan	602152	523468	http://www.ncbi.nlm.nih.gov/pubmed/25501118
Astragali Radix	Astragalus Root	황기	黃芪	[<i>Astragalus membranaceus</i> Bunge, <i>Astragalus membranaceus</i> (Fisch.) Bge. var. <i>mongholicus</i> (Bge.) Hsiao, <i>Astragalus membranaceus</i> (Fisch.) Bge., <i>Astragalus membranaceus</i> Bunge var. <i>mongholicus</i> Hsiao]<a href="http://www.ncbi.nlm.nih.gov/Taxonomy/Browser/wwwtax.cgi?lvl=0&id=649199" target="new">[NCBI link]</a><br/>[<i>Astragalus mongholicus</i> Bunge]			calycosin-7-O-β-D-glucopyranoside			http://www.ncbi.nlm.nih.gov/pubmed/25501118
Astragali Radix	Astragalus Root	황기	黃芪	[<i>Astragalus membranaceus</i> Bunge, <i>Astragalus membranaceus</i> (Fisch.) Bge. var. <i>mongholicus</i> (Bge.) Hsiao, <i>Astragalus membranaceus</i> (Fisch.) Bge., <i>Astragalus membranaceus</i> Bunge var. <i>mongholicus</i> Hsiao]<a href="http://www.ncbi.nlm.nih.gov/Taxonomy/Browser/wwwtax.cgi?lvl=0&id=649199" target="new">[NCBI link]</a><br/>[<i>Astragalus mongholicus</i> Bunge]			3-hydro-9-methoxypterocarpan malonyl-glucoside			http://www.ncbi.nlm.nih.gov/pubmed/25501118
Astragali Radix	Astragalus Root	황기	黃芪	[<i>Astragalus membranaceus</i> Bunge, <i>Astragalus membranaceus</i> (Fisch.) Bge. var. <i>mongholicus</i> (Bge.) Hsiao, <i>Astragalus membranaceus</i> (Fisch.) Bge., <i>Astragalus membranaceus</i> Bunge var. <i>mongholicus</i> Hsiao]<a href="http://www.ncbi.nlm.nih.gov/Taxonomy/Browser/wwwtax.cgi?lvl=0&id=649199" target="new">[NCBI link]</a><br/>[<i>Astragalus mongholicus</i> Bunge]			calycosin-7-O-β-D-glucoside-6''-O-acetate			http://www.ncbi.nlm.nih.gov/pubmed/25501118
Astragali Radix	Astragalus Root	황기	黃芪	[<i>Astragalus membranaceus</i> Bunge, <i>Astragalus membranaceus</i> (Fisch.) Bge. var. <i>mongholicus</i> (Bge.) Hsiao, <i>Astragalus membranaceus</i> (Fisch.) Bge., <i>Astragalus membranaceus</i> Bunge var. <i>mongholicus</i> Hsiao]<a href="http://www.ncbi.nlm.nih.gov/Taxonomy/Browser/wwwtax.cgi?lvl=0&id=649199" target="new">[NCBI link]</a><br/>[<i>Astragalus mongholicus</i> Bunge]			trihydroxy-methoxyisoflavan-hexosyl-hexoside			http://www.ncbi.nlm.nih.gov/pubmed/25501118
Astragali Radix	Astragalus Root	황기	黃芪	[<i>Astragalus membranaceus</i> Bunge, <i>Astragalus membranaceus</i> (Fisch.) Bge. var. <i>mongholicus</i> (Bge.) Hsiao, <i>Astragalus membranaceus</i> (Fisch.) Bge., <i>Astragalus membranaceus</i> Bunge var. <i>mongholicus</i> Hsiao]<a href="http://www.ncbi.nlm.nih.gov/Taxonomy/Browser/wwwtax.cgi?lvl=0&id=649199" target="new">[NCBI link]</a><br/>[<i>Astragalus mongholicus</i> Bunge]			odoratin-7-O-glucoside			http://www.ncbi.nlm.nih.gov/pubmed/25501118
Astragali Radix	Astragalus Root	황기	黃芪	[<i>Astragalus membranaceus</i> Bunge, <i>Astragalus membranaceus</i> (Fisch.) Bge. var. <i>mongholicus</i> (Bge.) Hsiao, <i>Astragalus membranaceus</i> (Fisch.) Bge., <i>Astragalus membranaceus</i> Bunge var. <i>mongholicus</i> Hsiao]<a href="http://www.ncbi.nlm.nih.gov/Taxonomy/Browser/wwwtax.cgi?lvl=0&id=649199" target="new">[NCBI link]</a><br/>[<i>Astragalus mongholicus</i> Bunge]			pratensein	5281803	4445115	http://www.ncbi.nlm.nih.gov/pubmed/25501118
Astragali Radix	Astragalus Root	황기	黃芪	[<i>Astragalus membranaceus</i> Bunge, <i>Astragalus membranaceus</i> (Fisch.) Bge. var. <i>mongholicus</i> (Bge.) Hsiao, <i>Astragalus membranaceus</i> (Fisch.) Bge., <i>Astragalus membranaceus</i> Bunge var. <i>mongholicus</i> Hsiao]<a href="http://www.ncbi.nlm.nih.gov/Taxonomy/Browser/wwwtax.cgi?lvl=0&id=649199" target="new">[NCBI link]</a><br/>[<i>Astragalus mongholicus</i> Bunge]			9,10-dimethoxypterocarpan-3-O-acetyl-glucoside			http://www.ncbi.nlm.nih.gov/pubmed/25501118
Astragali Radix	Astragalus Root	황기	黃芪	[<i>Astragalus membranaceus</i> Bunge, <i>Astragalus membranaceus</i> (Fisch.) Bge. var. <i>mongholicus</i> (Bge.) Hsiao, <i>Astragalus membranaceus</i> (Fisch.) Bge., <i>Astragalus membranaceus</i> Bunge var. <i>mongholicus</i> Hsiao]<a href="http://www.ncbi.nlm.nih.gov/Taxonomy/Browser/wwwtax.cgi?lvl=0&id=649199" target="new">[NCBI link]</a><br/>[<i>Astragalus mongholicus</i> Bunge]			6,4'-dimethoxyisoflavone-7-O-glucoside			http://www.ncbi.nlm.nih.gov/pubmed/25501118
Astragali Radix	Astragalus Root	황기	黃芪	[<i>Astragalus membranaceus</i> Bunge, <i>Astragalus membranaceus</i> (Fisch.) Bge. var. <i>mongholicus</i> (Bge.) Hsiao, <i>Astragalus membranaceus</i> (Fisch.) Bge., <i>Astragalus membranaceus</i> Bunge var. <i>mongholicus</i> Hsiao]<a href="http://www.ncbi.nlm.nih.gov/Taxonomy/Browser/wwwtax.cgi?lvl=0&id=649199" target="new">[NCBI link]</a><br/>[<i>Astragalus mongholicus</i> Bunge]			rhamnocitrin	5320946	4478874	http://www.ncbi.nlm.nih.gov/pubmed/25501118
Astragali Radix	Astragalus Root	황기	黃芪	[<i>Astragalus membranaceus</i> Bunge, <i>Astragalus membranaceus</i> (Fisch.) Bge. var. <i>mongholicus</i> (Bge.) Hsiao, <i>Astragalus membranaceus</i> (Fisch.) Bge., <i>Astragalus membranaceus</i> Bunge var. <i>mongholicus</i> Hsiao]<a href="http://www.ncbi.nlm.nih.gov/Taxonomy/Browser/wwwtax.cgi?lvl=0&id=649199" target="new">[NCBI link]</a><br/>[<i>Astragalus mongholicus</i> Bunge]			calycosin-7-O-β-D-glucoside-6''-O-malonate			http://www.ncbi.nlm.nih.gov/pubmed/22010833
Astragali Radix	Astragalus Root	황기	黃芪	[<i>Astragalus membranaceus</i> Bunge, <i>Astragalus membranaceus</i> (Fisch.) Bge. var. <i>mongholicus</i> (Bge.) Hsiao, <i>Astragalus membranaceus</i> (Fisch.) Bge., <i>Astragalus membranaceus</i> Bunge var. <i>mongholicus</i> Hsiao]<a href="http://www.ncbi.nlm.nih.gov/Taxonomy/Browser/wwwtax.cgi?lvl=0&id=649199" target="new">[NCBI link]</a><br/>[<i>Astragalus mongholicus</i> Bunge]			formononetin 7-O-β-D-glucoside-6''-O-malonate		4445025|4444070|21238954	http://www.ncbi.nlm.nih.gov/pubmed/22010833
Astragali Radix	Astragalus Root	황기	黃芪	[<i>Astragalus membranaceus</i> Bunge, <i>Astragalus membranaceus</i> (Fisch.) Bge. var. <i>mongholicus</i> (Bge.) Hsiao, <i>Astragalus membranaceus</i> (Fisch.) Bge., <i>Astragalus membranaceus</i> Bunge var. <i>mongholicus</i> Hsiao]<a href="http://www.ncbi.nlm.nih.gov/Taxonomy/Browser/wwwtax.cgi?lvl=0&id=649199" target="new">[NCBI link]</a><br/>[<i>Astragalus mongholicus</i> Bunge]			calycosin-7-O-β-D-glucoside			http://www.ncbi.nlm.nih.gov/pubmed/19213616
Astragali Radix	Astragalus Root	황기	黃芪	[<i>Astragalus membranaceus</i> Bunge, <i>Astragalus membranaceus</i> (Fisch.) Bge. var. <i>mongholicus</i> (Bge.) Hsiao, <i>Astragalus membranaceus</i> (Fisch.) Bge., <i>Astragalus membranaceus</i> Bunge var. <i>mongholicus</i> Hsiao]<a href="http://www.ncbi.nlm.nih.gov/Taxonomy/Browser/wwwtax.cgi?lvl=0&id=649199" target="new">[NCBI link]</a><br/>[<i>Astragalus mongholicus</i> Bunge]			calycosin-7-O-β-D-glucoside-6''-O-acetate			http://www.ncbi.nlm.nih.gov/pubmed/19213616
Astragali Radix	Astragalus Root	황기	黃芪	[<i>Astragalus membranaceus</i> Bunge, <i>Astragalus membranaceus</i> (Fisch.) Bge. var. <i>mongholicus</i> (Bge.) Hsiao, <i>Astragalus membranaceus</i> (Fisch.) Bge., <i>Astragalus membranaceus</i> Bunge var. <i>mongholicus</i> Hsiao]<a href="http://www.ncbi.nlm.nih.gov/Taxonomy/Browser/wwwtax.cgi?lvl=0&id=649199" target="new">[NCBI link]</a><br/>[<i>Astragalus mongholicus</i> Bunge]			ononin	442813	391135	http://www.ncbi.nlm.nih.gov/pubmed/19213616
Astragali Radix	Astragalus Root	황기	黃芪	[<i>Astragalus membranaceus</i> Bunge, <i>Astragalus membranaceus</i> (Fisch.) Bge. var. <i>mongholicus</i> (Bge.) Hsiao, <i>Astragalus membranaceus</i> (Fisch.) Bge., <i>Astragalus membranaceus</i> Bunge var. <i>mongholicus</i> Hsiao]<a href="http://www.ncbi.nlm.nih.gov/Taxonomy/Browser/wwwtax.cgi?lvl=0&id=649199" target="new">[NCBI link]</a><br/>[<i>Astragalus mongholicus</i> Bunge]			(6aR,11aR)-9,10-dimethoxypterocarpan-3-O-β-D-glucoside			http://www.ncbi.nlm.nih.gov/pubmed/19213616
Astragali Radix	Astragalus Root	황기	黃芪	[<i>Astragalus membranaceus</i> Bunge, <i>Astragalus membranaceus</i> (Fisch.) Bge. var. <i>mongholicus</i> (Bge.) Hsiao, <i>Astragalus membranaceus</i> (Fisch.) Bge., <i>Astragalus membranaceus</i> Bunge var. <i>mongholicus</i> Hsiao]<a href="http://www.ncbi.nlm.nih.gov/Taxonomy/Browser/wwwtax.cgi?lvl=0&id=649199" target="new">[NCBI link]</a><br/>[<i>Astragalus mongholicus</i> Bunge]			(3R)-2'-hydroxy-3',4'-dimethoxyisoflavan-7-O-β-D-glucoside			http://www.ncbi.nlm.nih.gov/pubmed/19213616
Astragali Radix	Astragalus Root	황기	黃芪	[<i>Astragalus membranaceus</i> Bunge, <i>Astragalus membranaceus</i> (Fisch.) Bge. var. <i>mongholicus</i> (Bge.) Hsiao, <i>Astragalus membranaceus</i> (Fisch.) Bge., <i>Astragalus membranaceus</i> Bunge var. <i>mongholicus</i> Hsiao]<a href="http://www.ncbi.nlm.nih.gov/Taxonomy/Browser/wwwtax.cgi?lvl=0&id=649199" target="new">[NCBI link]</a><br/>[<i>Astragalus mongholicus</i> Bunge]			α-patchoulene	521710		http://www.ncbi.nlm.nih.gov/pubmed/12585085
Astragali Radix	Astragalus Root	황기	黃芪	[<i>Astragalus membranaceus</i> Bunge, <i>Astragalus membranaceus</i> (Fisch.) Bge. var. <i>mongholicus</i> (Bge.) Hsiao, <i>Astragalus membranaceus</i> (Fisch.) Bge., <i>Astragalus membranaceus</i> Bunge var. <i>mongholicus</i> Hsiao]<a href="http://www.ncbi.nlm.nih.gov/Taxonomy/Browser/wwwtax.cgi?lvl=0&id=649199" target="new">[NCBI link]</a><br/>[<i>Astragalus mongholicus</i> Bunge]			β-elemene	9859094	10138	http://www.ncbi.nlm.nih.gov/pubmed/12585085
Astragali Radix	Astragalus Root	황기	黃芪	[<i>Astragalus membranaceus</i> Bunge, <i>Astragalus membranaceus</i> (Fisch.) Bge. var. <i>mongholicus</i> (Bge.) Hsiao, <i>Astragalus membranaceus</i> (Fisch.) Bge., <i>Astragalus membranaceus</i> Bunge var. <i>mongholicus</i> Hsiao]<a href="http://www.ncbi.nlm.nih.gov/Taxonomy/Browser/wwwtax.cgi?lvl=0&id=649199" target="new">[NCBI link]</a><br/>[<i>Astragalus mongholicus</i> Bunge]			β-patchoulene	101731		http://www.ncbi.nlm.nih.gov/pubmed/12585085
Astragali Radix	Astragalus Root	황기	黃芪	[<i>Astragalus membranaceus</i> Bunge, <i>Astragalus membranaceus</i> (Fisch.) Bge. var. <i>mongholicus</i> (Bge.) Hsiao, <i>Astragalus membranaceus</i> (Fisch.) Bge., <i>Astragalus membranaceus</i> Bunge var. <i>mongholicus</i> Hsiao]<a href="http://www.ncbi.nlm.nih.gov/Taxonomy/Browser/wwwtax.cgi?lvl=0&id=649199" target="new">[NCBI link]</a><br/>[<i>Astragalus mongholicus</i> Bunge]			aciphyllene	565709	491758|26608707|28288079	http://www.ncbi.nlm.nih.gov/pubmed/12585085
Astragali Radix	Astragalus Root	황기	黃芪	[<i>Astragalus membranaceus</i> Bunge, <i>Astragalus membranaceus</i> (Fisch.) Bge. var. <i>mongholicus</i> (Bge.) Hsiao, <i>Astragalus membranaceus</i> (Fisch.) Bge., <i>Astragalus membranaceus</i> Bunge var. <i>mongholicus</i> Hsiao]<a href="http://www.ncbi.nlm.nih.gov/Taxonomy/Browser/wwwtax.cgi?lvl=0&id=649199" target="new">[NCBI link]</a><br/>[<i>Astragalus mongholicus</i> Bunge]			δ-guaiene	6432384	454293	http://www.ncbi.nlm.nih.gov/pubmed/12585085
Astragali Radix	Astragalus Root	황기	黃芪	[<i>Astragalus membranaceus</i> Bunge, <i>Astragalus membranaceus</i> (Fisch.) Bge. var. <i>mongholicus</i> (Bge.) Hsiao, <i>Astragalus membranaceus</i> (Fisch.) Bge., <i>Astragalus membranaceus</i> Bunge var. <i>mongholicus</i> Hsiao]<a href="http://www.ncbi.nlm.nih.gov/Taxonomy/Browser/wwwtax.cgi?lvl=0&id=649199" target="new">[NCBI link]</a><br/>[<i>Astragalus mongholicus</i> Bunge]			transcaryophyllene	5281515		http://www.ncbi.nlm.nih.gov/pubmed/12585085
Astragali Radix	Astragalus Root	황기	黃芪	[<i>Astragalus membranaceus</i> Bunge, <i>Astragalus membranaceus</i> (Fisch.) Bge. var. <i>mongholicus</i> (Bge.) Hsiao, <i>Astragalus membranaceus</i> (Fisch.) Bge., <i>Astragalus membranaceus</i> Bunge var. <i>mongholicus</i> Hsiao]<a href="http://www.ncbi.nlm.nih.gov/Taxonomy/Browser/wwwtax.cgi?lvl=0&id=649199" target="new">[NCBI link]</a><br/>[<i>Astragalus mongholicus</i> Bunge]			seychellene	519743	453358	http://www.ncbi.nlm.nih.gov/pubmed/12585085
Astragali Radix	Astragalus Root	황기	黃芪	[<i>Astragalus membranaceus</i> Bunge, <i>Astragalus membranaceus</i> (Fisch.) Bge. var. <i>mongholicus</i> (Bge.) Hsiao, <i>Astragalus membranaceus</i> (Fisch.) Bge., <i>Astragalus membranaceus</i> Bunge var. <i>mongholicus</i> Hsiao]<a href="http://www.ncbi.nlm.nih.gov/Taxonomy/Browser/wwwtax.cgi?lvl=0&id=649199" target="new">[NCBI link]</a><br/>[<i>Astragalus mongholicus</i> Bunge]			10-hydroxy-3,9-dimethoxypeterocarpan			http://www.ncbi.nlm.nih.gov/pubmed/11938951
Astragali Radix	Astragalus Root	황기	黃芪	[<i>Astragalus membranaceus</i> Bunge, <i>Astragalus membranaceus</i> (Fisch.) Bge. var. <i>mongholicus</i> (Bge.) Hsiao, <i>Astragalus membranaceus</i> (Fisch.) Bge., <i>Astragalus membranaceus</i> Bunge var. <i>mongholicus</i> Hsiao]<a href="http://www.ncbi.nlm.nih.gov/Taxonomy/Browser/wwwtax.cgi?lvl=0&id=649199" target="new">[NCBI link]</a><br/>[<i>Astragalus mongholicus</i> Bunge]			7-hydroxy-4'-methoxyisoflavone	5280378	4444070	http://www.ncbi.nlm.nih.gov/pubmed/11938951
Astragali Radix	Astragalus Root	황기	黃芪	[<i>Astragalus membranaceus</i> Bunge, <i>Astragalus membranaceus</i> (Fisch.) Bge. var. <i>mongholicus</i> (Bge.) Hsiao, <i>Astragalus membranaceus</i> (Fisch.) Bge., <i>Astragalus membranaceus</i> Bunge var. <i>mongholicus</i> Hsiao]<a href="http://www.ncbi.nlm.nih.gov/Taxonomy/Browser/wwwtax.cgi?lvl=0&id=649199" target="new">[NCBI link]</a><br/>[<i>Astragalus mongholicus</i> Bunge]			astragaloside IV	24720993|74787536|500122|13943297|71463944|77519853|158694|45006101|13943299	10259289	http://www.ncbi.nlm.nih.gov/pubmed/16087411
Astragali Radix	Astragalus Root	황기	黃芪	[<i>Astragalus membranaceus</i> Bunge, <i>Astragalus membranaceus</i> (Fisch.) Bge. var. <i>mongholicus</i> (Bge.) Hsiao, <i>Astragalus membranaceus</i> (Fisch.) Bge., <i>Astragalus membranaceus</i> Bunge var. <i>mongholicus</i> Hsiao]<a href="http://www.ncbi.nlm.nih.gov/Taxonomy/Browser/wwwtax.cgi?lvl=0&id=649199" target="new">[NCBI link]</a><br/>[<i>Astragalus mongholicus</i> Bunge]			3,9-dimethoxypterocarpan-10-O-β-D-glucopyranoside			http://www.ncbi.nlm.nih.gov/pubmed/20120039
Astragali Radix	Astragalus Root	황기	黃芪	[<i>Astragalus membranaceus</i> Bunge, <i>Astragalus membranaceus</i> (Fisch.) Bge. var. <i>mongholicus</i> (Bge.) Hsiao, <i>Astragalus membranaceus</i> (Fisch.) Bge., <i>Astragalus membranaceus</i> Bunge var. <i>mongholicus</i> Hsiao]<a href="http://www.ncbi.nlm.nih.gov/Taxonomy/Browser/wwwtax.cgi?lvl=0&id=649199" target="new">[NCBI link]</a><br/>[<i>Astragalus mongholicus</i> Bunge]			2''-hydroxy-3'',4''-dimethoxyisoflavan-7-O-β-D-glucopyranoside			http://www.ncbi.nlm.nih.gov/pubmed/20120039
Astragali Radix	Astragalus Root	황기	黃芪	[<i>Astragalus membranaceus</i> Bunge, <i>Astragalus membranaceus</i> (Fisch.) Bge. var. <i>mongholicus</i> (Bge.) Hsiao, <i>Astragalus membranaceus</i> (Fisch.) Bge., <i>Astragalus membranaceus</i> Bunge var. <i>mongholicus</i> Hsiao]<a href="http://www.ncbi.nlm.nih.gov/Taxonomy/Browser/wwwtax.cgi?lvl=0&id=649199" target="new">[NCBI link]</a><br/>[<i>Astragalus mongholicus</i> Bunge]			astragaloside II	71306915	328040|10142662|24534070|30790840	http://www.ncbi.nlm.nih.gov/pubmed/20120039
Astragali Radix	Astragalus Root	황기	黃芪	[<i>Astragalus membranaceus</i> Bunge, <i>Astragalus membranaceus</i> (Fisch.) Bge. var. <i>mongholicus</i> (Bge.) Hsiao, <i>Astragalus membranaceus</i> (Fisch.) Bge., <i>Astragalus membranaceus</i> Bunge var. <i>mongholicus</i> Hsiao]<a href="http://www.ncbi.nlm.nih.gov/Taxonomy/Browser/wwwtax.cgi?lvl=0&id=649199" target="new">[NCBI link]</a><br/>[<i>Astragalus mongholicus</i> Bunge]			cycloastragenol-3-O-β-D-(3'',4''-di-O-acetyl) xylopyranosyl-6-O-β-D-glucopyranoside			http://www.ncbi.nlm.nih.gov/pubmed/20120039
Astragali Radix	Astragalus Root	황기	黃芪	[<i>Astragalus membranaceus</i> Bunge, <i>Astragalus membranaceus</i> (Fisch.) Bge. var. <i>mongholicus</i> (Bge.) Hsiao, <i>Astragalus membranaceus</i> (Fisch.) Bge., <i>Astragalus membranaceus</i> Bunge var. <i>mongholicus</i> Hsiao]<a href="http://www.ncbi.nlm.nih.gov/Taxonomy/Browser/wwwtax.cgi?lvl=0&id=649199" target="new">[NCBI link]</a><br/>[<i>Astragalus mongholicus</i> Bunge]			formononetin	5280378	4444070	http://www.ncbi.nlm.nih.gov/pubmed/20120039
Astragali Radix	Astragalus Root	황기	黃芪	[<i>Astragalus membranaceus</i> Bunge, <i>Astragalus membranaceus</i> (Fisch.) Bge. var. <i>mongholicus</i> (Bge.) Hsiao, <i>Astragalus membranaceus</i> (Fisch.) Bge., <i>Astragalus membranaceus</i> Bunge var. <i>mongholicus</i> Hsiao]<a href="http://www.ncbi.nlm.nih.gov/Taxonomy/Browser/wwwtax.cgi?lvl=0&id=649199" target="new">[NCBI link]</a><br/>[<i>Astragalus mongholicus</i> Bunge]			ononin	442813	391135	http://www.ncbi.nlm.nih.gov/pubmed/20120039
Astragali Radix	Astragalus Root	황기	黃芪	[<i>Astragalus membranaceus</i> Bunge, <i>Astragalus membranaceus</i> (Fisch.) Bge. var. <i>mongholicus</i> (Bge.) Hsiao, <i>Astragalus membranaceus</i> (Fisch.) Bge., <i>Astragalus membranaceus</i> Bunge var. <i>mongholicus</i> Hsiao]<a href="http://www.ncbi.nlm.nih.gov/Taxonomy/Browser/wwwtax.cgi?lvl=0&id=649199" target="new">[NCBI link]</a><br/>[<i>Astragalus mongholicus</i> Bunge]			9,10-dimethoxypterocarpan-3-O-β-D-glucopyranoside			http://www.ncbi.nlm.nih.gov/pubmed/20120039
Astragali Radix	Astragalus Root	황기	黃芪	[<i>Astragalus membranaceus</i> Bunge, <i>Astragalus membranaceus</i> (Fisch.) Bge. var. <i>mongholicus</i> (Bge.) Hsiao, <i>Astragalus membranaceus</i> (Fisch.) Bge., <i>Astragalus membranaceus</i> Bunge var. <i>mongholicus</i> Hsiao]<a href="http://www.ncbi.nlm.nih.gov/Taxonomy/Browser/wwwtax.cgi?lvl=0&id=649199" target="new">[NCBI link]</a><br/>[<i>Astragalus mongholicus</i> Bunge]			isoastragaloside II	60148655	30790842	http://www.ncbi.nlm.nih.gov/pubmed/20120039
Astragali Radix	Astragalus Root	황기	黃芪	[<i>Astragalus membranaceus</i> Bunge, <i>Astragalus membranaceus</i> (Fisch.) Bge. var. <i>mongholicus</i> (Bge.) Hsiao, <i>Astragalus membranaceus</i> (Fisch.) Bge., <i>Astragalus membranaceus</i> Bunge var. <i>mongholicus</i> Hsiao]<a href="http://www.ncbi.nlm.nih.gov/Taxonomy/Browser/wwwtax.cgi?lvl=0&id=649199" target="new">[NCBI link]</a><br/>[<i>Astragalus mongholicus</i> Bunge]			calycosin-7-O-β-D-glucopyranoside			http://www.ncbi.nlm.nih.gov/pubmed/20120039
Astragali Radix	Astragalus Root	황기	黃芪	[<i>Astragalus membranaceus</i> Bunge, <i>Astragalus membranaceus</i> (Fisch.) Bge. var. <i>mongholicus</i> (Bge.) Hsiao, <i>Astragalus membranaceus</i> (Fisch.) Bge., <i>Astragalus membranaceus</i> Bunge var. <i>mongholicus</i> Hsiao]<a href="http://www.ncbi.nlm.nih.gov/Taxonomy/Browser/wwwtax.cgi?lvl=0&id=649199" target="new">[NCBI link]</a><br/>[<i>Astragalus mongholicus</i> Bunge]			astragalosides I		6067|8428|4514549	http://www.ncbi.nlm.nih.gov/pubmed/20120039
Astragali Radix	Astragalus Root	황기	黃芪	[<i>Astragalus membranaceus</i> Bunge, <i>Astragalus membranaceus</i> (Fisch.) Bge. var. <i>mongholicus</i> (Bge.) Hsiao, <i>Astragalus membranaceus</i> (Fisch.) Bge., <i>Astragalus membranaceus</i> Bunge var. <i>mongholicus</i> Hsiao]<a href="http://www.ncbi.nlm.nih.gov/Taxonomy/Browser/wwwtax.cgi?lvl=0&id=649199" target="new">[NCBI link]</a><br/>[<i>Astragalus mongholicus</i> Bunge]			methoxypterocarpan		298082|541329|65860|9711318|340119|24842992|24843003|24843017|24843049|24843050|552500|23312877|23312890|23312892	http://www.ncbi.nlm.nih.gov/pubmed/25501118
Astragali Radix	Astragalus Root	황기	黃芪	[<i>Astragalus membranaceus</i> Bunge, <i>Astragalus membranaceus</i> (Fisch.) Bge. var. <i>mongholicus</i> (Bge.) Hsiao, <i>Astragalus membranaceus</i> (Fisch.) Bge., <i>Astragalus membranaceus</i> Bunge var. <i>mongholicus</i> Hsiao]<a href="http://www.ncbi.nlm.nih.gov/Taxonomy/Browser/wwwtax.cgi?lvl=0&id=649199" target="new">[NCBI link]</a><br/>[<i>Astragalus mongholicus</i> Bunge]			rhamnocitrin-hexosyl-malonate			http://www.ncbi.nlm.nih.gov/pubmed/25501118
Astragali Radix	Astragalus Root	황기	黃芪	[<i>Astragalus membranaceus</i> Bunge, <i>Astragalus membranaceus</i> (Fisch.) Bge. var. <i>mongholicus</i> (Bge.) Hsiao, <i>Astragalus membranaceus</i> (Fisch.) Bge., <i>Astragalus membranaceus</i> Bunge var. <i>mongholicus</i> Hsiao]<a href="http://www.ncbi.nlm.nih.gov/Taxonomy/Browser/wwwtax.cgi?lvl=0&id=649199" target="new">[NCBI link]</a><br/>[<i>Astragalus mongholicus</i> Bunge]			3-hydro-9,10-dimethoxypterocarpan			http://www.ncbi.nlm.nih.gov/pubmed/25501118
Astragali Radix	Astragalus Root	황기	黃芪	[<i>Astragalus membranaceus</i> Bunge, <i>Astragalus membranaceus</i> (Fisch.) Bge. var. <i>mongholicus</i> (Bge.) Hsiao, <i>Astragalus membranaceus</i> (Fisch.) Bge., <i>Astragalus membranaceus</i> Bunge var. <i>mongholicus</i> Hsiao]<a href="http://www.ncbi.nlm.nih.gov/Taxonomy/Browser/wwwtax.cgi?lvl=0&id=649199" target="new">[NCBI link]</a><br/>[<i>Astragalus mongholicus</i> Bunge]			dihydroxy-trimethoxy dihydroisoflavone-pentose			http://www.ncbi.nlm.nih.gov/pubmed/25501118
Astragali Radix	Astragalus Root	황기	黃芪	[<i>Astragalus membranaceus</i> Bunge, <i>Astragalus membranaceus</i> (Fisch.) Bge. var. <i>mongholicus</i> (Bge.) Hsiao, <i>Astragalus membranaceus</i> (Fisch.) Bge., <i>Astragalus membranaceus</i> Bunge var. <i>mongholicus</i> Hsiao]<a href="http://www.ncbi.nlm.nih.gov/Taxonomy/Browser/wwwtax.cgi?lvl=0&id=649199" target="new">[NCBI link]</a><br/>[<i>Astragalus mongholicus</i> Bunge]			apigenin	5280443	4444100	http://www.ncbi.nlm.nih.gov/pubmed/25501118
Astragali Radix	Astragalus Root	황기	黃芪	[<i>Astragalus membranaceus</i> Bunge, <i>Astragalus membranaceus</i> (Fisch.) Bge. var. <i>mongholicus</i> (Bge.) Hsiao, <i>Astragalus membranaceus</i> (Fisch.) Bge., <i>Astragalus membranaceus</i> Bunge var. <i>mongholicus</i> Hsiao]<a href="http://www.ncbi.nlm.nih.gov/Taxonomy/Browser/wwwtax.cgi?lvl=0&id=649199" target="new">[NCBI link]</a><br/>[<i>Astragalus mongholicus</i> Bunge]			formononetin 7-O-glucoside-6''-O-malonate	23724663	21615451	http://www.ncbi.nlm.nih.gov/pubmed/25501118
Astragali Radix	Astragalus Root	황기	黃芪	[<i>Astragalus membranaceus</i> Bunge, <i>Astragalus membranaceus</i> (Fisch.) Bge. var. <i>mongholicus</i> (Bge.) Hsiao, <i>Astragalus membranaceus</i> (Fisch.) Bge., <i>Astragalus membranaceus</i> Bunge var. <i>mongholicus</i> Hsiao]<a href="http://www.ncbi.nlm.nih.gov/Taxonomy/Browser/wwwtax.cgi?lvl=0&id=649199" target="new">[NCBI link]</a><br/>[<i>Astragalus mongholicus</i> Bunge]			odoratin	13965473	2338384|4478400|23326363	http://www.ncbi.nlm.nih.gov/pubmed/25501118
Astragali Radix	Astragalus Root	황기	黃芪	[<i>Astragalus membranaceus</i> Bunge, <i>Astragalus membranaceus</i> (Fisch.) Bge. var. <i>mongholicus</i> (Bge.) Hsiao, <i>Astragalus membranaceus</i> (Fisch.) Bge., <i>Astragalus membranaceus</i> Bunge var. <i>mongholicus</i> Hsiao]<a href="http://www.ncbi.nlm.nih.gov/Taxonomy/Browser/wwwtax.cgi?lvl=0&id=649199" target="new">[NCBI link]</a><br/>[<i>Astragalus mongholicus</i> Bunge]			isomucronulatol	602152	523468	http://www.ncbi.nlm.nih.gov/pubmed/25501118
Astragali Radix	Astragalus Root	황기	黃芪	[<i>Astragalus membranaceus</i> Bunge, <i>Astragalus membranaceus</i> (Fisch.) Bge. var. <i>mongholicus</i> (Bge.) Hsiao, <i>Astragalus membranaceus</i> (Fisch.) Bge., <i>Astragalus membranaceus</i> Bunge var. <i>mongholicus</i> Hsiao]<a href="http://www.ncbi.nlm.nih.gov/Taxonomy/Browser/wwwtax.cgi?lvl=0&id=649199" target="new">[NCBI link]</a><br/>[<i>Astragalus mongholicus</i> Bunge]			rhamnocitrin-hexosyl-acetate			http://www.ncbi.nlm.nih.gov/pubmed/25501118
Astragali Radix	Astragalus Root	황기	黃芪	[<i>Astragalus membranaceus</i> Bunge, <i>Astragalus membranaceus</i> (Fisch.) Bge. var. <i>mongholicus</i> (Bge.) Hsiao, <i>Astragalus membranaceus</i> (Fisch.) Bge., <i>Astragalus membranaceus</i> Bunge var. <i>mongholicus</i> Hsiao]<a href="http://www.ncbi.nlm.nih.gov/Taxonomy/Browser/wwwtax.cgi?lvl=0&id=649199" target="new">[NCBI link]</a><br/>[<i>Astragalus mongholicus</i> Bunge]			formononetin 7-O-glucoside	442813	391135	http://www.ncbi.nlm.nih.gov/pubmed/25501118
Astragali Radix	Astragalus Root	황기	黃芪	[<i>Astragalus membranaceus</i> Bunge, <i>Astragalus membranaceus</i> (Fisch.) Bge. var. <i>mongholicus</i> (Bge.) Hsiao, <i>Astragalus membranaceus</i> (Fisch.) Bge., <i>Astragalus membranaceus</i> Bunge var. <i>mongholicus</i> Hsiao]<a href="http://www.ncbi.nlm.nih.gov/Taxonomy/Browser/wwwtax.cgi?lvl=0&id=649199" target="new">[NCBI link]</a><br/>[<i>Astragalus mongholicus</i> Bunge]			dihydroxy-trimethoxy dihydroisoflavone-hexoside			http://www.ncbi.nlm.nih.gov/pubmed/25501118
Astragali Radix	Astragalus Root	황기	黃芪	[<i>Astragalus membranaceus</i> Bunge, <i>Astragalus membranaceus</i> (Fisch.) Bge. var. <i>mongholicus</i> (Bge.) Hsiao, <i>Astragalus membranaceus</i> (Fisch.) Bge., <i>Astragalus membranaceus</i> Bunge var. <i>mongholicus</i> Hsiao]<a href="http://www.ncbi.nlm.nih.gov/Taxonomy/Browser/wwwtax.cgi?lvl=0&id=649199" target="new">[NCBI link]</a><br/>[<i>Astragalus mongholicus</i> Bunge]			3-hydro-9-methoxypterocarpan			http://www.ncbi.nlm.nih.gov/pubmed/25501118
Astragali Radix	Astragalus Root	황기	黃芪	[<i>Astragalus membranaceus</i> Bunge, <i>Astragalus membranaceus</i> (Fisch.) Bge. var. <i>mongholicus</i> (Bge.) Hsiao, <i>Astragalus membranaceus</i> (Fisch.) Bge., <i>Astragalus membranaceus</i> Bunge var. <i>mongholicus</i> Hsiao]<a href="http://www.ncbi.nlm.nih.gov/Taxonomy/Browser/wwwtax.cgi?lvl=0&id=649199" target="new">[NCBI link]</a><br/>[<i>Astragalus mongholicus</i> Bunge]			formononetin	5280378	4444070	http://www.ncbi.nlm.nih.gov/pubmed/25501118
Astragali Radix	Astragalus Root	황기	黃芪	[<i>Astragalus membranaceus</i> Bunge, <i>Astragalus membranaceus</i> (Fisch.) Bge. var. <i>mongholicus</i> (Bge.) Hsiao, <i>Astragalus membranaceus</i> (Fisch.) Bge., <i>Astragalus membranaceus</i> Bunge var. <i>mongholicus</i> Hsiao]<a href="http://www.ncbi.nlm.nih.gov/Taxonomy/Browser/wwwtax.cgi?lvl=0&id=649199" target="new">[NCBI link]</a><br/>[<i>Astragalus mongholicus</i> Bunge]			9,10-dimethoxypterocarpan-3-O-glucoside			http://www.ncbi.nlm.nih.gov/pubmed/25501118
Astragali Radix	Astragalus Root	황기	黃芪	[<i>Astragalus membranaceus</i> Bunge, <i>Astragalus membranaceus</i> (Fisch.) Bge. var. <i>mongholicus</i> (Bge.) Hsiao, <i>Astragalus membranaceus</i> (Fisch.) Bge., <i>Astragalus membranaceus</i> Bunge var. <i>mongholicus</i> Hsiao]<a href="http://www.ncbi.nlm.nih.gov/Taxonomy/Browser/wwwtax.cgi?lvl=0&id=649199" target="new">[NCBI link]</a><br/>[<i>Astragalus mongholicus</i> Bunge]			α-guaiene	107152|5317844	96423	http://www.ncbi.nlm.nih.gov/pubmed/12585085
Astragali Radix	Astragalus Root	황기	黃芪	[<i>Astragalus membranaceus</i> Bunge, <i>Astragalus membranaceus</i> (Fisch.) Bge. var. <i>mongholicus</i> (Bge.) Hsiao, <i>Astragalus membranaceus</i> (Fisch.) Bge., <i>Astragalus membranaceus</i> Bunge var. <i>mongholicus</i> Hsiao]<a href="http://www.ncbi.nlm.nih.gov/Taxonomy/Browser/wwwtax.cgi?lvl=0&id=649199" target="new">[NCBI link]</a><br/>[<i>Astragalus mongholicus</i> Bunge]			pogostone	54695756	13415784	http://www.ncbi.nlm.nih.gov/pubmed/12585085
Astragali Radix	Astragalus Root	황기	黃芪	[<i>Astragalus membranaceus</i> Bunge, <i>Astragalus membranaceus</i> (Fisch.) Bge. var. <i>mongholicus</i> (Bge.) Hsiao, <i>Astragalus membranaceus</i> (Fisch.) Bge., <i>Astragalus membranaceus</i> Bunge var. <i>mongholicus</i> Hsiao]<a href="http://www.ncbi.nlm.nih.gov/Taxonomy/Browser/wwwtax.cgi?lvl=0&id=649199" target="new">[NCBI link]</a><br/>[<i>Astragalus mongholicus</i> Bunge]			patchouli alcohol	10955174|521903	9130391	http://www.ncbi.nlm.nih.gov/pubmed/12585085
Astragali Radix	Astragalus Root	황기	黃芪	[<i>Astragalus membranaceus</i> Bunge, <i>Astragalus membranaceus</i> (Fisch.) Bge. var. <i>mongholicus</i> (Bge.) Hsiao, <i>Astragalus membranaceus</i> (Fisch.) Bge., <i>Astragalus membranaceus</i> Bunge var. <i>mongholicus</i> Hsiao]<a href="http://www.ncbi.nlm.nih.gov/Taxonomy/Browser/wwwtax.cgi?lvl=0&id=649199" target="new">[NCBI link]</a><br/>[<i>Astragalus mongholicus</i> Bunge]			calycosin-7-O-β-D-glucoside			http://www.ncbi.nlm.nih.gov/pubmed/23968862
Astragali Radix	Astragalus Root	황기	黃芪	[<i>Astragalus membranaceus</i> Bunge, <i>Astragalus membranaceus</i> (Fisch.) Bge. var. <i>mongholicus</i> (Bge.) Hsiao, <i>Astragalus membranaceus</i> (Fisch.) Bge., <i>Astragalus membranaceus</i> Bunge var. <i>mongholicus</i> Hsiao]<a href="http://www.ncbi.nlm.nih.gov/Taxonomy/Browser/wwwtax.cgi?lvl=0&id=649199" target="new">[NCBI link]</a><br/>[<i>Astragalus mongholicus</i> Bunge]			astragaloside III	441905|71306916	390480|4885123|26324563	http://www.ncbi.nlm.nih.gov/pubmed/23968862
Astragali Radix	Astragalus Root	황기	黃芪	[<i>Astragalus membranaceus</i> Bunge, <i>Astragalus membranaceus</i> (Fisch.) Bge. var. <i>mongholicus</i> (Bge.) Hsiao, <i>Astragalus membranaceus</i> (Fisch.) Bge., <i>Astragalus membranaceus</i> Bunge var. <i>mongholicus</i> Hsiao]<a href="http://www.ncbi.nlm.nih.gov/Taxonomy/Browser/wwwtax.cgi?lvl=0&id=649199" target="new">[NCBI link]</a><br/>[<i>Astragalus mongholicus</i> Bunge]			astragaloside II	71306915	328040|10142662|24534070|30790840	http://www.ncbi.nlm.nih.gov/pubmed/23968862
Astragali Radix	Astragalus Root	황기	黃芪	[<i>Astragalus membranaceus</i> Bunge, <i>Astragalus membranaceus</i> (Fisch.) Bge. var. <i>mongholicus</i> (Bge.) Hsiao, <i>Astragalus membranaceus</i> (Fisch.) Bge., <i>Astragalus membranaceus</i> Bunge var. <i>mongholicus</i> Hsiao]<a href="http://www.ncbi.nlm.nih.gov/Taxonomy/Browser/wwwtax.cgi?lvl=0&id=649199" target="new">[NCBI link]</a><br/>[<i>Astragalus mongholicus</i> Bunge]			(6αR,11αR)-9,10-dimethoxypterocarpan-3-O-β-D-glucoside			http://www.ncbi.nlm.nih.gov/pubmed/23968862
Astragali Radix	Astragalus Root	황기	黃芪	[<i>Astragalus membranaceus</i> Bunge, <i>Astragalus membranaceus</i> (Fisch.) Bge. var. <i>mongholicus</i> (Bge.) Hsiao, <i>Astragalus membranaceus</i> (Fisch.) Bge., <i>Astragalus membranaceus</i> Bunge var. <i>mongholicus</i> Hsiao]<a href="http://www.ncbi.nlm.nih.gov/Taxonomy/Browser/wwwtax.cgi?lvl=0&id=649199" target="new">[NCBI link]</a><br/>[<i>Astragalus mongholicus</i> Bunge]			calycosin	5280448	4444104	http://www.ncbi.nlm.nih.gov/pubmed/23968862
Astragali Radix	Astragalus Root	황기	黃芪	[<i>Astragalus membranaceus</i> Bunge, <i>Astragalus membranaceus</i> (Fisch.) Bge. var. <i>mongholicus</i> (Bge.) Hsiao, <i>Astragalus membranaceus</i> (Fisch.) Bge., <i>Astragalus membranaceus</i> Bunge var. <i>mongholicus</i> Hsiao]<a href="http://www.ncbi.nlm.nih.gov/Taxonomy/Browser/wwwtax.cgi?lvl=0&id=649199" target="new">[NCBI link]</a><br/>[<i>Astragalus mongholicus</i> Bunge]			formononetin	5280378	4444070	http://www.ncbi.nlm.nih.gov/pubmed/23968862
Astragali Radix	Astragalus Root	황기	黃芪	[<i>Astragalus membranaceus</i> Bunge, <i>Astragalus membranaceus</i> (Fisch.) Bge. var. <i>mongholicus</i> (Bge.) Hsiao, <i>Astragalus membranaceus</i> (Fisch.) Bge., <i>Astragalus membranaceus</i> Bunge var. <i>mongholicus</i> Hsiao]<a href="http://www.ncbi.nlm.nih.gov/Taxonomy/Browser/wwwtax.cgi?lvl=0&id=649199" target="new">[NCBI link]</a><br/>[<i>Astragalus mongholicus</i> Bunge]			astragaloside IV	24720993|74787536|500122|13943297|71463944|77519853|158694|45006101|13943299	10259289	http://www.ncbi.nlm.nih.gov/pubmed/23968862
Astragali Radix	Astragalus Root	황기	黃芪	[<i>Astragalus membranaceus</i> Bunge, <i>Astragalus membranaceus</i> (Fisch.) Bge. var. <i>mongholicus</i> (Bge.) Hsiao, <i>Astragalus membranaceus</i> (Fisch.) Bge., <i>Astragalus membranaceus</i> Bunge var. <i>mongholicus</i> Hsiao]<a href="http://www.ncbi.nlm.nih.gov/Taxonomy/Browser/wwwtax.cgi?lvl=0&id=649199" target="new">[NCBI link]</a><br/>[<i>Astragalus mongholicus</i> Bunge]			ononin	442813	391135	http://www.ncbi.nlm.nih.gov/pubmed/23968862
Astragali Radix	Astragalus Root	황기	黃芪	[<i>Astragalus membranaceus</i> Bunge, <i>Astragalus membranaceus</i> (Fisch.) Bge. var. <i>mongholicus</i> (Bge.) Hsiao, <i>Astragalus membranaceus</i> (Fisch.) Bge., <i>Astragalus membranaceus</i> Bunge var. <i>mongholicus</i> Hsiao]<a href="http://www.ncbi.nlm.nih.gov/Taxonomy/Browser/wwwtax.cgi?lvl=0&id=649199" target="new">[NCBI link]</a><br/>[<i>Astragalus mongholicus</i> Bunge]			astragaloside I	51346122	10142661|23340107|24534124|30790841	http://www.ncbi.nlm.nih.gov/pubmed/23968862
Astragali Radix	Astragalus Root	황기	黃芪	[<i>Astragalus membranaceus</i> Bunge, <i>Astragalus membranaceus</i> (Fisch.) Bge. var. <i>mongholicus</i> (Bge.) Hsiao, <i>Astragalus membranaceus</i> (Fisch.) Bge., <i>Astragalus membranaceus</i> Bunge var. <i>mongholicus</i> Hsiao]<a href="http://www.ncbi.nlm.nih.gov/Taxonomy/Browser/wwwtax.cgi?lvl=0&id=649199" target="new">[NCBI link]</a><br/>[<i>Astragalus mongholicus</i> Bunge]			(3R)-2'-hydroxy-3',4'-dimethoxyisoflavan-7-O-β-D-glucoside			http://www.ncbi.nlm.nih.gov/pubmed/23968862
Astragali Radix	Astragalus Root	황기	黃芪	[<i>Astragalus membranaceus</i> Bunge, <i>Astragalus membranaceus</i> (Fisch.) Bge. var. <i>mongholicus</i> (Bge.) Hsiao, <i>Astragalus membranaceus</i> (Fisch.) Bge., <i>Astragalus membranaceus</i> Bunge var. <i>mongholicus</i> Hsiao]<a href="http://www.ncbi.nlm.nih.gov/Taxonomy/Browser/wwwtax.cgi?lvl=0&id=649199" target="new">[NCBI link]</a><br/>[<i>Astragalus mongholicus</i> Bunge]			calycosin-7-O-β-D-glucoside			http://www.ncbi.nlm.nih.gov/pubmed/18196526
Astragali Radix	Astragalus Root	황기	黃芪	[<i>Astragalus membranaceus</i> Bunge, <i>Astragalus membranaceus</i> (Fisch.) Bge. var. <i>mongholicus</i> (Bge.) Hsiao, <i>Astragalus membranaceus</i> (Fisch.) Bge., <i>Astragalus membranaceus</i> Bunge var. <i>mongholicus</i> Hsiao]<a href="http://www.ncbi.nlm.nih.gov/Taxonomy/Browser/wwwtax.cgi?lvl=0&id=649199" target="new">[NCBI link]</a><br/>[<i>Astragalus mongholicus</i> Bunge]			astragaloside I	51346122	10142661|23340107|24534124|30790841	http://www.ncbi.nlm.nih.gov/pubmed/18649887
Astragali Radix	Astragalus Root	황기	黃芪	[<i>Astragalus membranaceus</i> Bunge, <i>Astragalus membranaceus</i> (Fisch.) Bge. var. <i>mongholicus</i> (Bge.) Hsiao, <i>Astragalus membranaceus</i> (Fisch.) Bge., <i>Astragalus membranaceus</i> Bunge var. <i>mongholicus</i> Hsiao]<a href="http://www.ncbi.nlm.nih.gov/Taxonomy/Browser/wwwtax.cgi?lvl=0&id=649199" target="new">[NCBI link]</a><br/>[<i>Astragalus mongholicus</i> Bunge]			calycosin-7-O-glucoside	44257232|5318267	24842705	http://www.ncbi.nlm.nih.gov/pubmed/25751722
Astragali Radix	Astragalus Root	황기	黃芪	[<i>Astragalus membranaceus</i> Bunge, <i>Astragalus membranaceus</i> (Fisch.) Bge. var. <i>mongholicus</i> (Bge.) Hsiao, <i>Astragalus membranaceus</i> (Fisch.) Bge., <i>Astragalus membranaceus</i> Bunge var. <i>mongholicus</i> Hsiao]<a href="http://www.ncbi.nlm.nih.gov/Taxonomy/Browser/wwwtax.cgi?lvl=0&id=649199" target="new">[NCBI link]</a><br/>[<i>Astragalus mongholicus</i> Bunge]			calycosin	5280448	4444104	http://www.ncbi.nlm.nih.gov/pubmed/25751722
Astragali Radix	Astragalus Root	황기	黃芪	[<i>Astragalus membranaceus</i> Bunge, <i>Astragalus membranaceus</i> (Fisch.) Bge. var. <i>mongholicus</i> (Bge.) Hsiao, <i>Astragalus membranaceus</i> (Fisch.) Bge., <i>Astragalus membranaceus</i> Bunge var. <i>mongholicus</i> Hsiao]<a href="http://www.ncbi.nlm.nih.gov/Taxonomy/Browser/wwwtax.cgi?lvl=0&id=649199" target="new">[NCBI link]</a><br/>[<i>Astragalus mongholicus</i> Bunge]			astragaloside IV	24720993|74787536|500122|13943297|71463944|77519853|158694|45006101|13943299	10259289	http://www.ncbi.nlm.nih.gov/pubmed/25751722
Astragali Radix	Astragalus Root	황기	黃芪	[<i>Astragalus membranaceus</i> Bunge, <i>Astragalus membranaceus</i> (Fisch.) Bge. var. <i>mongholicus</i> (Bge.) Hsiao, <i>Astragalus membranaceus</i> (Fisch.) Bge., <i>Astragalus membranaceus</i> Bunge var. <i>mongholicus</i> Hsiao]<a href="http://www.ncbi.nlm.nih.gov/Taxonomy/Browser/wwwtax.cgi?lvl=0&id=649199" target="new">[NCBI link]</a><br/>[<i>Astragalus mongholicus</i> Bunge]			formononetin	5280378	4444070	http://www.ncbi.nlm.nih.gov/pubmed/25751722
Astragali Radix	Astragalus Root	황기	黃芪	[<i>Astragalus membranaceus</i> Bunge, <i>Astragalus membranaceus</i> (Fisch.) Bge. var. <i>mongholicus</i> (Bge.) Hsiao, <i>Astragalus membranaceus</i> (Fisch.) Bge., <i>Astragalus membranaceus</i> Bunge var. <i>mongholicus</i> Hsiao]<a href="http://www.ncbi.nlm.nih.gov/Taxonomy/Browser/wwwtax.cgi?lvl=0&id=649199" target="new">[NCBI link]</a><br/>[<i>Astragalus mongholicus</i> Bunge]			ononin	442813	391135	http://www.ncbi.nlm.nih.gov/pubmed/25751722
Astragali Radix	Astragalus Root	황기	黃芪	[<i>Astragalus membranaceus</i> Bunge, <i>Astragalus membranaceus</i> (Fisch.) Bge. var. <i>mongholicus</i> (Bge.) Hsiao, <i>Astragalus membranaceus</i> (Fisch.) Bge., <i>Astragalus membranaceus</i> Bunge var. <i>mongholicus</i> Hsiao]<a href="http://www.ncbi.nlm.nih.gov/Taxonomy/Browser/wwwtax.cgi?lvl=0&id=649199" target="new">[NCBI link]</a><br/>[<i>Astragalus mongholicus</i> Bunge]			calycosin-7-O-β-D-glucoside			http://www.ncbi.nlm.nih.gov/pubmed/21280630
Astragali Radix	Astragalus Root	황기	黃芪	[<i>Astragalus membranaceus</i> Bunge, <i>Astragalus membranaceus</i> (Fisch.) Bge. var. <i>mongholicus</i> (Bge.) Hsiao, <i>Astragalus membranaceus</i> (Fisch.) Bge., <i>Astragalus membranaceus</i> Bunge var. <i>mongholicus</i> Hsiao]<a href="http://www.ncbi.nlm.nih.gov/Taxonomy/Browser/wwwtax.cgi?lvl=0&id=649199" target="new">[NCBI link]</a><br/>[<i>Astragalus mongholicus</i> Bunge]			astragaloside II	71306915	328040|10142662|24534070|30790840	http://www.ncbi.nlm.nih.gov/pubmed/21280630
Astragali Radix	Astragalus Root	황기	黃芪	[<i>Astragalus membranaceus</i> Bunge, <i>Astragalus membranaceus</i> (Fisch.) Bge. var. <i>mongholicus</i> (Bge.) Hsiao, <i>Astragalus membranaceus</i> (Fisch.) Bge., <i>Astragalus membranaceus</i> Bunge var. <i>mongholicus</i> Hsiao]<a href="http://www.ncbi.nlm.nih.gov/Taxonomy/Browser/wwwtax.cgi?lvl=0&id=649199" target="new">[NCBI link]</a><br/>[<i>Astragalus mongholicus</i> Bunge]			isomucromulatol			http://www.ncbi.nlm.nih.gov/pubmed/21280630
Astragali Radix	Astragalus Root	황기	黃芪	[<i>Astragalus membranaceus</i> Bunge, <i>Astragalus membranaceus</i> (Fisch.) Bge. var. <i>mongholicus</i> (Bge.) Hsiao, <i>Astragalus membranaceus</i> (Fisch.) Bge., <i>Astragalus membranaceus</i> Bunge var. <i>mongholicus</i> Hsiao]<a href="http://www.ncbi.nlm.nih.gov/Taxonomy/Browser/wwwtax.cgi?lvl=0&id=649199" target="new">[NCBI link]</a><br/>[<i>Astragalus mongholicus</i> Bunge]			calycosin 7-O-β-D-{6''-[(E)-but-2-enoyl]}-glucoside		4444104|31150461	http://www.ncbi.nlm.nih.gov/pubmed/21280630
Astragali Radix	Astragalus Root	황기	黃芪	[<i>Astragalus membranaceus</i> Bunge, <i>Astragalus membranaceus</i> (Fisch.) Bge. var. <i>mongholicus</i> (Bge.) Hsiao, <i>Astragalus membranaceus</i> (Fisch.) Bge., <i>Astragalus membranaceus</i> Bunge var. <i>mongholicus</i> Hsiao]<a href="http://www.ncbi.nlm.nih.gov/Taxonomy/Browser/wwwtax.cgi?lvl=0&id=649199" target="new">[NCBI link]</a><br/>[<i>Astragalus mongholicus</i> Bunge]			(-)-methylinissolin 3-O-β-D-glucoside			http://www.ncbi.nlm.nih.gov/pubmed/21280630
Astragali Radix	Astragalus Root	황기	黃芪	[<i>Astragalus membranaceus</i> Bunge, <i>Astragalus membranaceus</i> (Fisch.) Bge. var. <i>mongholicus</i> (Bge.) Hsiao, <i>Astragalus membranaceus</i> (Fisch.) Bge., <i>Astragalus membranaceus</i> Bunge var. <i>mongholicus</i> Hsiao]<a href="http://www.ncbi.nlm.nih.gov/Taxonomy/Browser/wwwtax.cgi?lvl=0&id=649199" target="new">[NCBI link]</a><br/>[<i>Astragalus mongholicus</i> Bunge]			(-)-methylinissolin 3-O-β-D-(6'-acetyl)-glucoside			http://www.ncbi.nlm.nih.gov/pubmed/21280630
Astragali Radix	Astragalus Root	황기	黃芪	[<i>Astragalus membranaceus</i> Bunge, <i>Astragalus membranaceus</i> (Fisch.) Bge. var. <i>mongholicus</i> (Bge.) Hsiao, <i>Astragalus membranaceus</i> (Fisch.) Bge., <i>Astragalus membranaceus</i> Bunge var. <i>mongholicus</i> Hsiao]<a href="http://www.ncbi.nlm.nih.gov/Taxonomy/Browser/wwwtax.cgi?lvl=0&id=649199" target="new">[NCBI link]</a><br/>[<i>Astragalus mongholicus</i> Bunge]			ononin	442813	391135	http://www.ncbi.nlm.nih.gov/pubmed/21280630
Astragali Radix	Astragalus Root	황기	黃芪	[<i>Astragalus membranaceus</i> Bunge, <i>Astragalus membranaceus</i> (Fisch.) Bge. var. <i>mongholicus</i> (Bge.) Hsiao, <i>Astragalus membranaceus</i> (Fisch.) Bge., <i>Astragalus membranaceus</i> Bunge var. <i>mongholicus</i> Hsiao]<a href="http://www.ncbi.nlm.nih.gov/Taxonomy/Browser/wwwtax.cgi?lvl=0&id=649199" target="new">[NCBI link]</a><br/>[<i>Astragalus mongholicus</i> Bunge]			6''-acetylononin			http://www.ncbi.nlm.nih.gov/pubmed/21280630
Astragali Radix	Astragalus Root	황기	黃芪	[<i>Astragalus membranaceus</i> Bunge, <i>Astragalus membranaceus</i> (Fisch.) Bge. var. <i>mongholicus</i> (Bge.) Hsiao, <i>Astragalus membranaceus</i> (Fisch.) Bge., <i>Astragalus membranaceus</i> Bunge var. <i>mongholicus</i> Hsiao]<a href="http://www.ncbi.nlm.nih.gov/Taxonomy/Browser/wwwtax.cgi?lvl=0&id=649199" target="new">[NCBI link]</a><br/>[<i>Astragalus mongholicus</i> Bunge]			pratensein-7-O-glucoside	44257307	10289934	http://www.ncbi.nlm.nih.gov/pubmed/25501118
Astragali Radix	Astragalus Root	황기	黃芪	[<i>Astragalus membranaceus</i> Bunge, <i>Astragalus membranaceus</i> (Fisch.) Bge. var. <i>mongholicus</i> (Bge.) Hsiao, <i>Astragalus membranaceus</i> (Fisch.) Bge., <i>Astragalus membranaceus</i> Bunge var. <i>mongholicus</i> Hsiao]<a href="http://www.ncbi.nlm.nih.gov/Taxonomy/Browser/wwwtax.cgi?lvl=0&id=649199" target="new">[NCBI link]</a><br/>[<i>Astragalus mongholicus</i> Bunge]			isomucronulatol-acetyl-glucoside			http://www.ncbi.nlm.nih.gov/pubmed/25501118
Astragali Radix	Astragalus Root	황기	黃芪	[<i>Astragalus membranaceus</i> Bunge, <i>Astragalus membranaceus</i> (Fisch.) Bge. var. <i>mongholicus</i> (Bge.) Hsiao, <i>Astragalus membranaceus</i> (Fisch.) Bge., <i>Astragalus membranaceus</i> Bunge var. <i>mongholicus</i> Hsiao]<a href="http://www.ncbi.nlm.nih.gov/Taxonomy/Browser/wwwtax.cgi?lvl=0&id=649199" target="new">[NCBI link]</a><br/>[<i>Astragalus mongholicus</i> Bunge]			3-hydro-9-methoxypterocarpan hexosyl-hexoside			http://www.ncbi.nlm.nih.gov/pubmed/25501118
Astragali Radix	Astragalus Root	황기	黃芪	[<i>Astragalus membranaceus</i> Bunge, <i>Astragalus membranaceus</i> (Fisch.) Bge. var. <i>mongholicus</i> (Bge.) Hsiao, <i>Astragalus membranaceus</i> (Fisch.) Bge., <i>Astragalus membranaceus</i> Bunge var. <i>mongholicus</i> Hsiao]<a href="http://www.ncbi.nlm.nih.gov/Taxonomy/Browser/wwwtax.cgi?lvl=0&id=649199" target="new">[NCBI link]</a><br/>[<i>Astragalus mongholicus</i> Bunge]			pratensein-7-O-glucoside-6''-O-malonate			http://www.ncbi.nlm.nih.gov/pubmed/25501118
Astragali Radix	Astragalus Root	황기	黃芪	[<i>Astragalus membranaceus</i> Bunge, <i>Astragalus membranaceus</i> (Fisch.) Bge. var. <i>mongholicus</i> (Bge.) Hsiao, <i>Astragalus membranaceus</i> (Fisch.) Bge., <i>Astragalus membranaceus</i> Bunge var. <i>mongholicus</i> Hsiao]<a href="http://www.ncbi.nlm.nih.gov/Taxonomy/Browser/wwwtax.cgi?lvl=0&id=649199" target="new">[NCBI link]</a><br/>[<i>Astragalus mongholicus</i> Bunge]			calycosin-7-O-β-D-glucoside-6''-O-malonate			http://www.ncbi.nlm.nih.gov/pubmed/25501118
Astragali Radix	Astragalus Root	황기	黃芪	[<i>Astragalus membranaceus</i> Bunge, <i>Astragalus membranaceus</i> (Fisch.) Bge. var. <i>mongholicus</i> (Bge.) Hsiao, <i>Astragalus membranaceus</i> (Fisch.) Bge., <i>Astragalus membranaceus</i> Bunge var. <i>mongholicus</i> Hsiao]<a href="http://www.ncbi.nlm.nih.gov/Taxonomy/Browser/wwwtax.cgi?lvl=0&id=649199" target="new">[NCBI link]</a><br/>[<i>Astragalus mongholicus</i> Bunge]			rhamnocitrin-hexoside			http://www.ncbi.nlm.nih.gov/pubmed/25501118
Astragali Radix	Astragalus Root	황기	黃芪	[<i>Astragalus membranaceus</i> Bunge, <i>Astragalus membranaceus</i> (Fisch.) Bge. var. <i>mongholicus</i> (Bge.) Hsiao, <i>Astragalus membranaceus</i> (Fisch.) Bge., <i>Astragalus membranaceus</i> Bunge var. <i>mongholicus</i> Hsiao]<a href="http://www.ncbi.nlm.nih.gov/Taxonomy/Browser/wwwtax.cgi?lvl=0&id=649199" target="new">[NCBI link]</a><br/>[<i>Astragalus mongholicus</i> Bunge]			odoratin-7-O-glucoside-6''-O-malonate			http://www.ncbi.nlm.nih.gov/pubmed/25501118
Astragali Radix	Astragalus Root	황기	黃芪	[<i>Astragalus membranaceus</i> Bunge, <i>Astragalus membranaceus</i> (Fisch.) Bge. var. <i>mongholicus</i> (Bge.) Hsiao, <i>Astragalus membranaceus</i> (Fisch.) Bge., <i>Astragalus membranaceus</i> Bunge var. <i>mongholicus</i> Hsiao]<a href="http://www.ncbi.nlm.nih.gov/Taxonomy/Browser/wwwtax.cgi?lvl=0&id=649199" target="new">[NCBI link]</a><br/>[<i>Astragalus mongholicus</i> Bunge]			calycosin	5280448	4444104	http://www.ncbi.nlm.nih.gov/pubmed/25501118
Astragali Radix	Astragalus Root	황기	黃芪	[<i>Astragalus membranaceus</i> Bunge, <i>Astragalus membranaceus</i> (Fisch.) Bge. var. <i>mongholicus</i> (Bge.) Hsiao, <i>Astragalus membranaceus</i> (Fisch.) Bge., <i>Astragalus membranaceus</i> Bunge var. <i>mongholicus</i> Hsiao]<a href="http://www.ncbi.nlm.nih.gov/Taxonomy/Browser/wwwtax.cgi?lvl=0&id=649199" target="new">[NCBI link]</a><br/>[<i>Astragalus mongholicus</i> Bunge]			calycosin-7-O-β-D-glucoside-6''-O-malonate isomer			http://www.ncbi.nlm.nih.gov/pubmed/25501118
Astragali Radix	Astragalus Root	황기	黃芪	[<i>Astragalus membranaceus</i> Bunge, <i>Astragalus membranaceus</i> (Fisch.) Bge. var. <i>mongholicus</i> (Bge.) Hsiao, <i>Astragalus membranaceus</i> (Fisch.) Bge., <i>Astragalus membranaceus</i> Bunge var. <i>mongholicus</i> Hsiao]<a href="http://www.ncbi.nlm.nih.gov/Taxonomy/Browser/wwwtax.cgi?lvl=0&id=649199" target="new">[NCBI link]</a><br/>[<i>Astragalus mongholicus</i> Bunge]			dihydroxy-trimethoxy dihydroisoflavone			http://www.ncbi.nlm.nih.gov/pubmed/25501118
Astragali Radix	Astragalus Root	황기	黃芪	[<i>Astragalus membranaceus</i> Bunge, <i>Astragalus membranaceus</i> (Fisch.) Bge. var. <i>mongholicus</i> (Bge.) Hsiao, <i>Astragalus membranaceus</i> (Fisch.) Bge., <i>Astragalus membranaceus</i> Bunge var. <i>mongholicus</i> Hsiao]<a href="http://www.ncbi.nlm.nih.gov/Taxonomy/Browser/wwwtax.cgi?lvl=0&id=649199" target="new">[NCBI link]</a><br/>[<i>Astragalus mongholicus</i> Bunge]			9,10-dimethoxypterocarpan-3-O-malonyl-glucoside			http://www.ncbi.nlm.nih.gov/pubmed/25501118
Astragali Radix	Astragalus Root	황기	黃芪	[<i>Astragalus membranaceus</i> Bunge, <i>Astragalus membranaceus</i> (Fisch.) Bge. var. <i>mongholicus</i> (Bge.) Hsiao, <i>Astragalus membranaceus</i> (Fisch.) Bge., <i>Astragalus membranaceus</i> Bunge var. <i>mongholicus</i> Hsiao]<a href="http://www.ncbi.nlm.nih.gov/Taxonomy/Browser/wwwtax.cgi?lvl=0&id=649199" target="new">[NCBI link]</a><br/>[<i>Astragalus mongholicus</i> Bunge]			dihydroxyflavone		400932	http://www.ncbi.nlm.nih.gov/pubmed/25501118
Astragali Radix	Astragalus Root	황기	黃芪	[<i>Astragalus membranaceus</i> Bunge, <i>Astragalus membranaceus</i> (Fisch.) Bge. var. <i>mongholicus</i> (Bge.) Hsiao, <i>Astragalus membranaceus</i> (Fisch.) Bge., <i>Astragalus membranaceus</i> Bunge var. <i>mongholicus</i> Hsiao]<a href="http://www.ncbi.nlm.nih.gov/Taxonomy/Browser/wwwtax.cgi?lvl=0&id=649199" target="new">[NCBI link]</a><br/>[<i>Astragalus mongholicus</i> Bunge]			dihydroxy-dimethoxyisoflavone			http://www.ncbi.nlm.nih.gov/pubmed/25501118
Astragali Radix	Astragalus Root	황기	黃芪	[<i>Astragalus membranaceus</i> Bunge, <i>Astragalus membranaceus</i> (Fisch.) Bge. var. <i>mongholicus</i> (Bge.) Hsiao, <i>Astragalus membranaceus</i> (Fisch.) Bge., <i>Astragalus membranaceus</i> Bunge var. <i>mongholicus</i> Hsiao]<a href="http://www.ncbi.nlm.nih.gov/Taxonomy/Browser/wwwtax.cgi?lvl=0&id=649199" target="new">[NCBI link]</a><br/>[<i>Astragalus mongholicus</i> Bunge]			(6αR,11αR)-9,10-dimethoxypterocarpan-3-O-β-D-glucoside			http://www.ncbi.nlm.nih.gov/pubmed/18196526
Astragali Radix	Astragalus Root	황기	黃芪	[<i>Astragalus membranaceus</i> Bunge, <i>Astragalus membranaceus</i> (Fisch.) Bge. var. <i>mongholicus</i> (Bge.) Hsiao, <i>Astragalus membranaceus</i> (Fisch.) Bge., <i>Astragalus membranaceus</i> Bunge var. <i>mongholicus</i> Hsiao]<a href="http://www.ncbi.nlm.nih.gov/Taxonomy/Browser/wwwtax.cgi?lvl=0&id=649199" target="new">[NCBI link]</a><br/>[<i>Astragalus mongholicus</i> Bunge]			calycosin	5280448	4444104	http://www.ncbi.nlm.nih.gov/pubmed/18196526
Astragali Radix	Astragalus Root	황기	黃芪	[<i>Astragalus membranaceus</i> Bunge, <i>Astragalus membranaceus</i> (Fisch.) Bge. var. <i>mongholicus</i> (Bge.) Hsiao, <i>Astragalus membranaceus</i> (Fisch.) Bge., <i>Astragalus membranaceus</i> Bunge var. <i>mongholicus</i> Hsiao]<a href="http://www.ncbi.nlm.nih.gov/Taxonomy/Browser/wwwtax.cgi?lvl=0&id=649199" target="new">[NCBI link]</a><br/>[<i>Astragalus mongholicus</i> Bunge]			vanillic acid	8468	8155	http://www.ncbi.nlm.nih.gov/pubmed/18196526
Astragali Radix	Astragalus Root	황기	黃芪	[<i>Astragalus membranaceus</i> Bunge, <i>Astragalus membranaceus</i> (Fisch.) Bge. var. <i>mongholicus</i> (Bge.) Hsiao, <i>Astragalus membranaceus</i> (Fisch.) Bge., <i>Astragalus membranaceus</i> Bunge var. <i>mongholicus</i> Hsiao]<a href="http://www.ncbi.nlm.nih.gov/Taxonomy/Browser/wwwtax.cgi?lvl=0&id=649199" target="new">[NCBI link]</a><br/>[<i>Astragalus mongholicus</i> Bunge]			(3R)-8,2'-dihydroxy-7,4'-dimethoxyisoflavan		29332013	http://www.ncbi.nlm.nih.gov/pubmed/18196526
Astragali Radix	Astragalus Root	황기	黃芪	[<i>Astragalus membranaceus</i> Bunge, <i>Astragalus membranaceus</i> (Fisch.) Bge. var. <i>mongholicus</i> (Bge.) Hsiao, <i>Astragalus membranaceus</i> (Fisch.) Bge., <i>Astragalus membranaceus</i> Bunge var. <i>mongholicus</i> Hsiao]<a href="http://www.ncbi.nlm.nih.gov/Taxonomy/Browser/wwwtax.cgi?lvl=0&id=649199" target="new">[NCBI link]</a><br/>[<i>Astragalus mongholicus</i> Bunge]			formononetin	5280378	4444070	http://www.ncbi.nlm.nih.gov/pubmed/18196526
Astragali Radix	Astragalus Root	황기	黃芪	[<i>Astragalus membranaceus</i> Bunge, <i>Astragalus membranaceus</i> (Fisch.) Bge. var. <i>mongholicus</i> (Bge.) Hsiao, <i>Astragalus membranaceus</i> (Fisch.) Bge., <i>Astragalus membranaceus</i> Bunge var. <i>mongholicus</i> Hsiao]<a href="http://www.ncbi.nlm.nih.gov/Taxonomy/Browser/wwwtax.cgi?lvl=0&id=649199" target="new">[NCBI link]</a><br/>[<i>Astragalus mongholicus</i> Bunge]			ononin	442813	391135	http://www.ncbi.nlm.nih.gov/pubmed/18196526
Astragali Radix	Astragalus Root	황기	黃芪	[<i>Astragalus membranaceus</i> Bunge, <i>Astragalus membranaceus</i> (Fisch.) Bge. var. <i>mongholicus</i> (Bge.) Hsiao, <i>Astragalus membranaceus</i> (Fisch.) Bge., <i>Astragalus membranaceus</i> Bunge var. <i>mongholicus</i> Hsiao]<a href="http://www.ncbi.nlm.nih.gov/Taxonomy/Browser/wwwtax.cgi?lvl=0&id=649199" target="new">[NCBI link]</a><br/>[<i>Astragalus mongholicus</i> Bunge]			(3R)-2'-hydroxy-3',4'-dimethoxyisoflavan-7-O-β-D-glucoside			http://www.ncbi.nlm.nih.gov/pubmed/18196526
Astragali Radix	Astragalus Root	황기	黃芪	[<i>Astragalus membranaceus</i> Bunge, <i>Astragalus membranaceus</i> (Fisch.) Bge. var. <i>mongholicus</i> (Bge.) Hsiao, <i>Astragalus membranaceus</i> (Fisch.) Bge., <i>Astragalus membranaceus</i> Bunge var. <i>mongholicus</i> Hsiao]<a href="http://www.ncbi.nlm.nih.gov/Taxonomy/Browser/wwwtax.cgi?lvl=0&id=649199" target="new">[NCBI link]</a><br/>[<i>Astragalus mongholicus</i> Bunge]			isoliquiritigenin	638278	553829	http://www.ncbi.nlm.nih.gov/pubmed/18196526
Astragali Radix	Astragalus Root	황기	黃芪	[<i>Astragalus membranaceus</i> Bunge, <i>Astragalus membranaceus</i> (Fisch.) Bge. var. <i>mongholicus</i> (Bge.) Hsiao, <i>Astragalus membranaceus</i> (Fisch.) Bge., <i>Astragalus membranaceus</i> Bunge var. <i>mongholicus</i> Hsiao]<a href="http://www.ncbi.nlm.nih.gov/Taxonomy/Browser/wwwtax.cgi?lvl=0&id=649199" target="new">[NCBI link]</a><br/>[<i>Astragalus mongholicus</i> Bunge]			calycosin	5280448	4444104	http://www.ncbi.nlm.nih.gov/pubmed/25917840
Astragali Radix	Astragalus Root	황기	黃芪	[<i>Astragalus membranaceus</i> Bunge, <i>Astragalus membranaceus</i> (Fisch.) Bge. var. <i>mongholicus</i> (Bge.) Hsiao, <i>Astragalus membranaceus</i> (Fisch.) Bge., <i>Astragalus membranaceus</i> Bunge var. <i>mongholicus</i> Hsiao]<a href="http://www.ncbi.nlm.nih.gov/Taxonomy/Browser/wwwtax.cgi?lvl=0&id=649199" target="new">[NCBI link]</a><br/>[<i>Astragalus mongholicus</i> Bunge]			astragaloside IV	24720993|74787536|500122|13943297|71463944|77519853|158694|45006101|13943299	10259289	http://www.ncbi.nlm.nih.gov/pubmed/25917840
Astragali Radix	Astragalus Root	황기	黃芪	[<i>Astragalus membranaceus</i> Bunge, <i>Astragalus membranaceus</i> (Fisch.) Bge. var. <i>mongholicus</i> (Bge.) Hsiao, <i>Astragalus membranaceus</i> (Fisch.) Bge., <i>Astragalus membranaceus</i> Bunge var. <i>mongholicus</i> Hsiao]<a href="http://www.ncbi.nlm.nih.gov/Taxonomy/Browser/wwwtax.cgi?lvl=0&id=649199" target="new">[NCBI link]</a><br/>[<i>Astragalus mongholicus</i> Bunge]			formononetin	5280378	4444070	http://www.ncbi.nlm.nih.gov/pubmed/25917840
Astragali Radix	Astragalus Root	황기	黃芪	[<i>Astragalus membranaceus</i> Bunge, <i>Astragalus membranaceus</i> (Fisch.) Bge. var. <i>mongholicus</i> (Bge.) Hsiao, <i>Astragalus membranaceus</i> (Fisch.) Bge., <i>Astragalus membranaceus</i> Bunge var. <i>mongholicus</i> Hsiao]<a href="http://www.ncbi.nlm.nih.gov/Taxonomy/Browser/wwwtax.cgi?lvl=0&id=649199" target="new">[NCBI link]</a><br/>[<i>Astragalus mongholicus</i> Bunge]			ononin	442813	391135	http://www.ncbi.nlm.nih.gov/pubmed/25917840
Astragali Radix	Astragalus Root	황기	黃芪	[<i>Astragalus membranaceus</i> Bunge, <i>Astragalus membranaceus</i> (Fisch.) Bge. var. <i>mongholicus</i> (Bge.) Hsiao, <i>Astragalus membranaceus</i> (Fisch.) Bge., <i>Astragalus membranaceus</i> Bunge var. <i>mongholicus</i> Hsiao]<a href="http://www.ncbi.nlm.nih.gov/Taxonomy/Browser/wwwtax.cgi?lvl=0&id=649199" target="new">[NCBI link]</a><br/>[<i>Astragalus mongholicus</i> Bunge]			calycosin-7-β-glucoside			http://www.ncbi.nlm.nih.gov/pubmed/25917840
Astragali Radix	Astragalus Root	황기	黃芪	[<i>Astragalus membranaceus</i> Bunge, <i>Astragalus membranaceus</i> (Fisch.) Bge. var. <i>mongholicus</i> (Bge.) Hsiao, <i>Astragalus membranaceus</i> (Fisch.) Bge., <i>Astragalus membranaceus</i> Bunge var. <i>mongholicus</i> Hsiao]<a href="http://www.ncbi.nlm.nih.gov/Taxonomy/Browser/wwwtax.cgi?lvl=0&id=649199" target="new">[NCBI link]</a><br/>[<i>Astragalus mongholicus</i> Bunge]			calycosin	5280448	4444104	http://www.ncbi.nlm.nih.gov/pubmed/20735814
Astragali Radix	Astragalus Root	황기	黃芪	[<i>Astragalus membranaceus</i> Bunge, <i>Astragalus membranaceus</i> (Fisch.) Bge. var. <i>mongholicus</i> (Bge.) Hsiao, <i>Astragalus membranaceus</i> (Fisch.) Bge., <i>Astragalus membranaceus</i> Bunge var. <i>mongholicus</i> Hsiao]<a href="http://www.ncbi.nlm.nih.gov/Taxonomy/Browser/wwwtax.cgi?lvl=0&id=649199" target="new">[NCBI link]</a><br/>[<i>Astragalus mongholicus</i> Bunge]			9,10-dimethoxypterocarpan-3-O-β-D-6''-O-acetyl-glucopyranoside			http://www.ncbi.nlm.nih.gov/pubmed/20120039
Astragali Radix	Astragalus Root	황기	黃芪	[<i>Astragalus membranaceus</i> Bunge, <i>Astragalus membranaceus</i> (Fisch.) Bge. var. <i>mongholicus</i> (Bge.) Hsiao, <i>Astragalus membranaceus</i> (Fisch.) Bge., <i>Astragalus membranaceus</i> Bunge var. <i>mongholicus</i> Hsiao]<a href="http://www.ncbi.nlm.nih.gov/Taxonomy/Browser/wwwtax.cgi?lvl=0&id=649199" target="new">[NCBI link]</a><br/>[<i>Astragalus mongholicus</i> Bunge]			astragaloside III	441905|71306916	390480|4885123|26324563	http://www.ncbi.nlm.nih.gov/pubmed/20120039
Astragali Radix	Astragalus Root	황기	黃芪	[<i>Astragalus membranaceus</i> Bunge, <i>Astragalus membranaceus</i> (Fisch.) Bge. var. <i>mongholicus</i> (Bge.) Hsiao, <i>Astragalus membranaceus</i> (Fisch.) Bge., <i>Astragalus membranaceus</i> Bunge var. <i>mongholicus</i> Hsiao]<a href="http://www.ncbi.nlm.nih.gov/Taxonomy/Browser/wwwtax.cgi?lvl=0&id=649199" target="new">[NCBI link]</a><br/>[<i>Astragalus mongholicus</i> Bunge]			calycosin	5280448	4444104	http://www.ncbi.nlm.nih.gov/pubmed/20120039
Astragali Radix	Astragalus Root	황기	黃芪	[<i>Astragalus membranaceus</i> Bunge, <i>Astragalus membranaceus</i> (Fisch.) Bge. var. <i>mongholicus</i> (Bge.) Hsiao, <i>Astragalus membranaceus</i> (Fisch.) Bge., <i>Astragalus membranaceus</i> Bunge var. <i>mongholicus</i> Hsiao]<a href="http://www.ncbi.nlm.nih.gov/Taxonomy/Browser/wwwtax.cgi?lvl=0&id=649199" target="new">[NCBI link]</a><br/>[<i>Astragalus mongholicus</i> Bunge]			6''-O-acetylononin	102463148		http://www.ncbi.nlm.nih.gov/pubmed/20120039
Astragali Radix	Astragalus Root	황기	黃芪	[<i>Astragalus membranaceus</i> Bunge, <i>Astragalus membranaceus</i> (Fisch.) Bge. var. <i>mongholicus</i> (Bge.) Hsiao, <i>Astragalus membranaceus</i> (Fisch.) Bge., <i>Astragalus membranaceus</i> Bunge var. <i>mongholicus</i> Hsiao]<a href="http://www.ncbi.nlm.nih.gov/Taxonomy/Browser/wwwtax.cgi?lvl=0&id=649199" target="new">[NCBI link]</a><br/>[<i>Astragalus mongholicus</i> Bunge]			isoastragaloside I	60148697	30790843	http://www.ncbi.nlm.nih.gov/pubmed/20120039
Astragali Radix	Astragalus Root	황기	黃芪	[<i>Astragalus membranaceus</i> Bunge, <i>Astragalus membranaceus</i> (Fisch.) Bge. var. <i>mongholicus</i> (Bge.) Hsiao, <i>Astragalus membranaceus</i> (Fisch.) Bge., <i>Astragalus membranaceus</i> Bunge var. <i>mongholicus</i> Hsiao]<a href="http://www.ncbi.nlm.nih.gov/Taxonomy/Browser/wwwtax.cgi?lvl=0&id=649199" target="new">[NCBI link]</a><br/>[<i>Astragalus mongholicus</i> Bunge]			7,2''-dihydroxy-3'',4''-dimethoxyisoflavane		111393	http://www.ncbi.nlm.nih.gov/pubmed/20120039
Astragali Radix	Astragalus Root	황기	黃芪	[<i>Astragalus membranaceus</i> Bunge, <i>Astragalus membranaceus</i> (Fisch.) Bge. var. <i>mongholicus</i> (Bge.) Hsiao, <i>Astragalus membranaceus</i> (Fisch.) Bge., <i>Astragalus membranaceus</i> Bunge var. <i>mongholicus</i> Hsiao]<a href="http://www.ncbi.nlm.nih.gov/Taxonomy/Browser/wwwtax.cgi?lvl=0&id=649199" target="new">[NCBI link]</a><br/>[<i>Astragalus mongholicus</i> Bunge]			astragaloside IV	24720993|74787536|500122|13943297|71463944|77519853|158694|45006101|13943299	10259289	http://www.ncbi.nlm.nih.gov/pubmed/20120039
Astragali Radix	Astragalus Root	황기	黃芪	[<i>Astragalus membranaceus</i> Bunge, <i>Astragalus membranaceus</i> (Fisch.) Bge. var. <i>mongholicus</i> (Bge.) Hsiao, <i>Astragalus membranaceus</i> (Fisch.) Bge., <i>Astragalus membranaceus</i> Bunge var. <i>mongholicus</i> Hsiao]<a href="http://www.ncbi.nlm.nih.gov/Taxonomy/Browser/wwwtax.cgi?lvl=0&id=649199" target="new">[NCBI link]</a><br/>[<i>Astragalus mongholicus</i> Bunge]			calycosin-7-O-β-D-6''-O-acetyl-glucopyranoside			http://www.ncbi.nlm.nih.gov/pubmed/20120039
Astragali Radix	Astragalus Root	황기	黃芪	[<i>Astragalus membranaceus</i> Bunge, <i>Astragalus membranaceus</i> (Fisch.) Bge. var. <i>mongholicus</i> (Bge.) Hsiao, <i>Astragalus membranaceus</i> (Fisch.) Bge., <i>Astragalus membranaceus</i> Bunge var. <i>mongholicus</i> Hsiao]<a href="http://www.ncbi.nlm.nih.gov/Taxonomy/Browser/wwwtax.cgi?lvl=0&id=649199" target="new">[NCBI link]</a><br/>[<i>Astragalus mongholicus</i> Bunge]			cyclocephaloside II	100927166	10282442	http://www.ncbi.nlm.nih.gov/pubmed/20120039
Astragali Radix	Astragalus Root	황기	黃芪	[<i>Astragalus membranaceus</i> Bunge, <i>Astragalus membranaceus</i> (Fisch.) Bge. var. <i>mongholicus</i> (Bge.) Hsiao, <i>Astragalus membranaceus</i> (Fisch.) Bge., <i>Astragalus membranaceus</i> Bunge var. <i>mongholicus</i> Hsiao]<a href="http://www.ncbi.nlm.nih.gov/Taxonomy/Browser/wwwtax.cgi?lvl=0&id=649199" target="new">[NCBI link]</a><br/>[<i>Astragalus mongholicus</i> Bunge]			calycosin	5280448	4444104	http://www.ncbi.nlm.nih.gov/pubmed/16124581
Astragali Radix	Astragalus Root	황기	黃芪	[<i>Astragalus membranaceus</i> Bunge, <i>Astragalus membranaceus</i> (Fisch.) Bge. var. <i>mongholicus</i> (Bge.) Hsiao, <i>Astragalus membranaceus</i> (Fisch.) Bge., <i>Astragalus membranaceus</i> Bunge var. <i>mongholicus</i> Hsiao]<a href="http://www.ncbi.nlm.nih.gov/Taxonomy/Browser/wwwtax.cgi?lvl=0&id=649199" target="new">[NCBI link]</a><br/>[<i>Astragalus mongholicus</i> Bunge]			formononetin	5280378	4444070	http://www.ncbi.nlm.nih.gov/pubmed/16124581
Astragali Radix	Astragalus Root	황기	黃芪	[<i>Astragalus membranaceus</i> Bunge, <i>Astragalus membranaceus</i> (Fisch.) Bge. var. <i>mongholicus</i> (Bge.) Hsiao, <i>Astragalus membranaceus</i> (Fisch.) Bge., <i>Astragalus membranaceus</i> Bunge var. <i>mongholicus</i> Hsiao]<a href="http://www.ncbi.nlm.nih.gov/Taxonomy/Browser/wwwtax.cgi?lvl=0&id=649199" target="new">[NCBI link]</a><br/>[<i>Astragalus mongholicus</i> Bunge]			hydroxy-octadecatrienoic acid		4472200|17220741|22547071|28562282|35013317|30785808|28682007|21237624|21230910	http://www.ncbi.nlm.nih.gov/pubmed/18534641
Astragali Radix	Astragalus Root	황기	黃芪	[<i>Astragalus membranaceus</i> Bunge, <i>Astragalus membranaceus</i> (Fisch.) Bge. var. <i>mongholicus</i> (Bge.) Hsiao, <i>Astragalus membranaceus</i> (Fisch.) Bge., <i>Astragalus membranaceus</i> Bunge var. <i>mongholicus</i> Hsiao]<a href="http://www.ncbi.nlm.nih.gov/Taxonomy/Browser/wwwtax.cgi?lvl=0&id=649199" target="new">[NCBI link]</a><br/>[<i>Astragalus mongholicus</i> Bunge]			formononetin 7-O-glucoside	442813	391135	http://www.ncbi.nlm.nih.gov/pubmed/18534641
Astragali Radix	Astragalus Root	황기	黃芪	[<i>Astragalus membranaceus</i> Bunge, <i>Astragalus membranaceus</i> (Fisch.) Bge. var. <i>mongholicus</i> (Bge.) Hsiao, <i>Astragalus membranaceus</i> (Fisch.) Bge., <i>Astragalus membranaceus</i> Bunge var. <i>mongholicus</i> Hsiao]<a href="http://www.ncbi.nlm.nih.gov/Taxonomy/Browser/wwwtax.cgi?lvl=0&id=649199" target="new">[NCBI link]</a><br/>[<i>Astragalus mongholicus</i> Bunge]			astragaloside II	71306915	328040|10142662|24534070|30790840	http://www.ncbi.nlm.nih.gov/pubmed/18534641
Astragali Radix	Astragalus Root	황기	黃芪	[<i>Astragalus membranaceus</i> Bunge, <i>Astragalus membranaceus</i> (Fisch.) Bge. var. <i>mongholicus</i> (Bge.) Hsiao, <i>Astragalus membranaceus</i> (Fisch.) Bge., <i>Astragalus membranaceus</i> Bunge var. <i>mongholicus</i> Hsiao]<a href="http://www.ncbi.nlm.nih.gov/Taxonomy/Browser/wwwtax.cgi?lvl=0&id=649199" target="new">[NCBI link]</a><br/>[<i>Astragalus mongholicus</i> Bunge]			astragaloside II	71306915	328040|10142662|24534070|30790840	http://www.ncbi.nlm.nih.gov/pubmed/20224658
Astragali Radix	Astragalus Root	황기	黃芪	[<i>Astragalus membranaceus</i> Bunge, <i>Astragalus membranaceus</i> (Fisch.) Bge. var. <i>mongholicus</i> (Bge.) Hsiao, <i>Astragalus membranaceus</i> (Fisch.) Bge., <i>Astragalus membranaceus</i> Bunge var. <i>mongholicus</i> Hsiao]<a href="http://www.ncbi.nlm.nih.gov/Taxonomy/Browser/wwwtax.cgi?lvl=0&id=649199" target="new">[NCBI link]</a><br/>[<i>Astragalus mongholicus</i> Bunge]			acetylastragaloside I		6067|8428|4514549	http://www.ncbi.nlm.nih.gov/pubmed/20224658
Astragali Radix	Astragalus Root	황기	黃芪	[<i>Astragalus membranaceus</i> Bunge, <i>Astragalus membranaceus</i> (Fisch.) Bge. var. <i>mongholicus</i> (Bge.) Hsiao, <i>Astragalus membranaceus</i> (Fisch.) Bge., <i>Astragalus membranaceus</i> Bunge var. <i>mongholicus</i> Hsiao]<a href="http://www.ncbi.nlm.nih.gov/Taxonomy/Browser/wwwtax.cgi?lvl=0&id=649199" target="new">[NCBI link]</a><br/>[<i>Astragalus mongholicus</i> Bunge]			formononetin	5280378	4444070	http://www.ncbi.nlm.nih.gov/pubmed/20224658
Astragali Radix	Astragalus Root	황기	黃芪	[<i>Astragalus membranaceus</i> Bunge, <i>Astragalus membranaceus</i> (Fisch.) Bge. var. <i>mongholicus</i> (Bge.) Hsiao, <i>Astragalus membranaceus</i> (Fisch.) Bge., <i>Astragalus membranaceus</i> Bunge var. <i>mongholicus</i> Hsiao]<a href="http://www.ncbi.nlm.nih.gov/Taxonomy/Browser/wwwtax.cgi?lvl=0&id=649199" target="new">[NCBI link]</a><br/>[<i>Astragalus mongholicus</i> Bunge]			ononin	442813	391135	http://www.ncbi.nlm.nih.gov/pubmed/20224658
Astragali Radix	Astragalus Root	황기	黃芪	[<i>Astragalus membranaceus</i> Bunge, <i>Astragalus membranaceus</i> (Fisch.) Bge. var. <i>mongholicus</i> (Bge.) Hsiao, <i>Astragalus membranaceus</i> (Fisch.) Bge., <i>Astragalus membranaceus</i> Bunge var. <i>mongholicus</i> Hsiao]<a href="http://www.ncbi.nlm.nih.gov/Taxonomy/Browser/wwwtax.cgi?lvl=0&id=649199" target="new">[NCBI link]</a><br/>[<i>Astragalus mongholicus</i> Bunge]			astramembrannin II		5374134	http://www.ncbi.nlm.nih.gov/pubmed/20224658
Astragali Radix	Astragalus Root	황기	黃芪	[<i>Astragalus membranaceus</i> Bunge, <i>Astragalus membranaceus</i> (Fisch.) Bge. var. <i>mongholicus</i> (Bge.) Hsiao, <i>Astragalus membranaceus</i> (Fisch.) Bge., <i>Astragalus membranaceus</i> Bunge var. <i>mongholicus</i> Hsiao]<a href="http://www.ncbi.nlm.nih.gov/Taxonomy/Browser/wwwtax.cgi?lvl=0&id=649199" target="new">[NCBI link]</a><br/>[<i>Astragalus mongholicus</i> Bunge]			isoatragaloside II		5374134	http://www.ncbi.nlm.nih.gov/pubmed/20224658
Astragali Radix	Astragalus Root	황기	黃芪	[<i>Astragalus membranaceus</i> Bunge, <i>Astragalus membranaceus</i> (Fisch.) Bge. var. <i>mongholicus</i> (Bge.) Hsiao, <i>Astragalus membranaceus</i> (Fisch.) Bge., <i>Astragalus membranaceus</i> Bunge var. <i>mongholicus</i> Hsiao]<a href="http://www.ncbi.nlm.nih.gov/Taxonomy/Browser/wwwtax.cgi?lvl=0&id=649199" target="new">[NCBI link]</a><br/>[<i>Astragalus mongholicus</i> Bunge]			calycosin	5280448	4444104	http://www.ncbi.nlm.nih.gov/pubmed/20224658
Astragali Radix	Astragalus Root	황기	黃芪	[<i>Astragalus membranaceus</i> Bunge, <i>Astragalus membranaceus</i> (Fisch.) Bge. var. <i>mongholicus</i> (Bge.) Hsiao, <i>Astragalus membranaceus</i> (Fisch.) Bge., <i>Astragalus membranaceus</i> Bunge var. <i>mongholicus</i> Hsiao]<a href="http://www.ncbi.nlm.nih.gov/Taxonomy/Browser/wwwtax.cgi?lvl=0&id=649199" target="new">[NCBI link]</a><br/>[<i>Astragalus mongholicus</i> Bunge]			astragaloside IV	24720993|74787536|500122|13943297|71463944|77519853|158694|45006101|13943299	10259289	http://www.ncbi.nlm.nih.gov/pubmed/20224658
Astragali Radix	Astragalus Root	황기	黃芪	[<i>Astragalus membranaceus</i> Bunge, <i>Astragalus membranaceus</i> (Fisch.) Bge. var. <i>mongholicus</i> (Bge.) Hsiao, <i>Astragalus membranaceus</i> (Fisch.) Bge., <i>Astragalus membranaceus</i> Bunge var. <i>mongholicus</i> Hsiao]<a href="http://www.ncbi.nlm.nih.gov/Taxonomy/Browser/wwwtax.cgi?lvl=0&id=649199" target="new">[NCBI link]</a><br/>[<i>Astragalus mongholicus</i> Bunge]			isoastragaloside I	60148697	30790843	http://www.ncbi.nlm.nih.gov/pubmed/20224658
Astragali Radix	Astragalus Root	황기	黃芪	[<i>Astragalus membranaceus</i> Bunge, <i>Astragalus membranaceus</i> (Fisch.) Bge. var. <i>mongholicus</i> (Bge.) Hsiao, <i>Astragalus membranaceus</i> (Fisch.) Bge., <i>Astragalus membranaceus</i> Bunge var. <i>mongholicus</i> Hsiao]<a href="http://www.ncbi.nlm.nih.gov/Taxonomy/Browser/wwwtax.cgi?lvl=0&id=649199" target="new">[NCBI link]</a><br/>[<i>Astragalus mongholicus</i> Bunge]			astragaloside I	51346122	10142661|23340107|24534124|30790841	http://www.ncbi.nlm.nih.gov/pubmed/20224658
Astragali Radix	Astragalus Root	황기	黃芪	[<i>Astragalus membranaceus</i> Bunge, <i>Astragalus membranaceus</i> (Fisch.) Bge. var. <i>mongholicus</i> (Bge.) Hsiao, <i>Astragalus membranaceus</i> (Fisch.) Bge., <i>Astragalus membranaceus</i> Bunge var. <i>mongholicus</i> Hsiao]<a href="http://www.ncbi.nlm.nih.gov/Taxonomy/Browser/wwwtax.cgi?lvl=0&id=649199" target="new">[NCBI link]</a><br/>[<i>Astragalus mongholicus</i> Bunge]			(3R)-2'-hydroxy-3',4'-dimethyl-isoflavan-7-O-β-D-glucopyranoside			http://www.ncbi.nlm.nih.gov/pubmed/20224658
Astragali Radix	Astragalus Root	황기	黃芪	[<i>Astragalus membranaceus</i> Bunge, <i>Astragalus membranaceus</i> (Fisch.) Bge. var. <i>mongholicus</i> (Bge.) Hsiao, <i>Astragalus membranaceus</i> (Fisch.) Bge., <i>Astragalus membranaceus</i> Bunge var. <i>mongholicus</i> Hsiao]<a href="http://www.ncbi.nlm.nih.gov/Taxonomy/Browser/wwwtax.cgi?lvl=0&id=649199" target="new">[NCBI link]</a><br/>[<i>Astragalus mongholicus</i> Bunge]			(6aR,11aR)-9,10-dimethoxypterocarpan-3-O-β-D-glucopyranoside			http://www.ncbi.nlm.nih.gov/pubmed/20224658
Astragali Radix	Astragalus Root	황기	黃芪	[<i>Astragalus membranaceus</i> Bunge, <i>Astragalus membranaceus</i> (Fisch.) Bge. var. <i>mongholicus</i> (Bge.) Hsiao, <i>Astragalus membranaceus</i> (Fisch.) Bge., <i>Astragalus membranaceus</i> Bunge var. <i>mongholicus</i> Hsiao]<a href="http://www.ncbi.nlm.nih.gov/Taxonomy/Browser/wwwtax.cgi?lvl=0&id=649199" target="new">[NCBI link]</a><br/>[<i>Astragalus mongholicus</i> Bunge]			calycosin-7-O-β-D-glucoside			http://www.ncbi.nlm.nih.gov/pubmed/15752625
Astragali Radix	Astragalus Root	황기	黃芪	[<i>Astragalus membranaceus</i> Bunge, <i>Astragalus membranaceus</i> (Fisch.) Bge. var. <i>mongholicus</i> (Bge.) Hsiao, <i>Astragalus membranaceus</i> (Fisch.) Bge., <i>Astragalus membranaceus</i> Bunge var. <i>mongholicus</i> Hsiao]<a href="http://www.ncbi.nlm.nih.gov/Taxonomy/Browser/wwwtax.cgi?lvl=0&id=649199" target="new">[NCBI link]</a><br/>[<i>Astragalus mongholicus</i> Bunge]			calycosin	5280448	4444104	http://www.ncbi.nlm.nih.gov/pubmed/15752625
Astragali Radix	Astragalus Root	황기	黃芪	[<i>Astragalus membranaceus</i> Bunge, <i>Astragalus membranaceus</i> (Fisch.) Bge. var. <i>mongholicus</i> (Bge.) Hsiao, <i>Astragalus membranaceus</i> (Fisch.) Bge., <i>Astragalus membranaceus</i> Bunge var. <i>mongholicus</i> Hsiao]<a href="http://www.ncbi.nlm.nih.gov/Taxonomy/Browser/wwwtax.cgi?lvl=0&id=649199" target="new">[NCBI link]</a><br/>[<i>Astragalus mongholicus</i> Bunge]			astragaloside I	51346122	10142661|23340107|24534124|30790841	http://www.ncbi.nlm.nih.gov/pubmed/17313153
Astragali Radix	Astragalus Root	황기	黃芪	[<i>Astragalus membranaceus</i> Bunge, <i>Astragalus membranaceus</i> (Fisch.) Bge. var. <i>mongholicus</i> (Bge.) Hsiao, <i>Astragalus membranaceus</i> (Fisch.) Bge., <i>Astragalus membranaceus</i> Bunge var. <i>mongholicus</i> Hsiao]<a href="http://www.ncbi.nlm.nih.gov/Taxonomy/Browser/wwwtax.cgi?lvl=0&id=649199" target="new">[NCBI link]</a><br/>[<i>Astragalus mongholicus</i> Bunge]			astragaloside II	71306915	328040|10142662|24534070|30790840	http://www.ncbi.nlm.nih.gov/pubmed/17624885
Astragali Radix	Astragalus Root	황기	黃芪	[<i>Astragalus membranaceus</i> Bunge, <i>Astragalus membranaceus</i> (Fisch.) Bge. var. <i>mongholicus</i> (Bge.) Hsiao, <i>Astragalus membranaceus</i> (Fisch.) Bge., <i>Astragalus membranaceus</i> Bunge var. <i>mongholicus</i> Hsiao]<a href="http://www.ncbi.nlm.nih.gov/Taxonomy/Browser/wwwtax.cgi?lvl=0&id=649199" target="new">[NCBI link]</a><br/>[<i>Astragalus mongholicus</i> Bunge]			astragaloside I isomer		6067|8428|4514549|4589787|21111734|24534046|26324419	http://www.ncbi.nlm.nih.gov/pubmed/17624885
Astragali Radix	Astragalus Root	황기	黃芪	[<i>Astragalus membranaceus</i> Bunge, <i>Astragalus membranaceus</i> (Fisch.) Bge. var. <i>mongholicus</i> (Bge.) Hsiao, <i>Astragalus membranaceus</i> (Fisch.) Bge., <i>Astragalus membranaceus</i> Bunge var. <i>mongholicus</i> Hsiao]<a href="http://www.ncbi.nlm.nih.gov/Taxonomy/Browser/wwwtax.cgi?lvl=0&id=649199" target="new">[NCBI link]</a><br/>[<i>Astragalus mongholicus</i> Bunge]			astragaloside IV	24720993|74787536|500122|13943297|71463944|77519853|158694|45006101|13943299	10259289	http://www.ncbi.nlm.nih.gov/pubmed/17624885
Astragali Radix	Astragalus Root	황기	黃芪	[<i>Astragalus membranaceus</i> Bunge, <i>Astragalus membranaceus</i> (Fisch.) Bge. var. <i>mongholicus</i> (Bge.) Hsiao, <i>Astragalus membranaceus</i> (Fisch.) Bge., <i>Astragalus membranaceus</i> Bunge var. <i>mongholicus</i> Hsiao]<a href="http://www.ncbi.nlm.nih.gov/Taxonomy/Browser/wwwtax.cgi?lvl=0&id=649199" target="new">[NCBI link]</a><br/>[<i>Astragalus mongholicus</i> Bunge]			astragaloside IV isomer/III		395950|4589787|21111734|24534046|26324419	http://www.ncbi.nlm.nih.gov/pubmed/17624885
Astragali Radix	Astragalus Root	황기	黃芪	[<i>Astragalus membranaceus</i> Bunge, <i>Astragalus membranaceus</i> (Fisch.) Bge. var. <i>mongholicus</i> (Bge.) Hsiao, <i>Astragalus membranaceus</i> (Fisch.) Bge., <i>Astragalus membranaceus</i> Bunge var. <i>mongholicus</i> Hsiao]<a href="http://www.ncbi.nlm.nih.gov/Taxonomy/Browser/wwwtax.cgi?lvl=0&id=649199" target="new">[NCBI link]</a><br/>[<i>Astragalus mongholicus</i> Bunge]			astragaloside I	51346122	10142661|23340107|24534124|30790841	http://www.ncbi.nlm.nih.gov/pubmed/17624885
Astragali Radix	Astragalus Root	황기	黃芪	[<i>Astragalus membranaceus</i> Bunge, <i>Astragalus membranaceus</i> (Fisch.) Bge. var. <i>mongholicus</i> (Bge.) Hsiao, <i>Astragalus membranaceus</i> (Fisch.) Bge., <i>Astragalus membranaceus</i> Bunge var. <i>mongholicus</i> Hsiao]<a href="http://www.ncbi.nlm.nih.gov/Taxonomy/Browser/wwwtax.cgi?lvl=0&id=649199" target="new">[NCBI link]</a><br/>[<i>Astragalus mongholicus</i> Bunge]			astragaloside V/VI/VII		4589787|21111734|24534046|26324419	http://www.ncbi.nlm.nih.gov/pubmed/17624885
Astragali Radix	Astragalus Root	황기	黃芪	[<i>Astragalus membranaceus</i> Bunge, <i>Astragalus membranaceus</i> (Fisch.) Bge. var. <i>mongholicus</i> (Bge.) Hsiao, <i>Astragalus membranaceus</i> (Fisch.) Bge., <i>Astragalus membranaceus</i> Bunge var. <i>mongholicus</i> Hsiao]<a href="http://www.ncbi.nlm.nih.gov/Taxonomy/Browser/wwwtax.cgi?lvl=0&id=649199" target="new">[NCBI link]</a><br/>[<i>Astragalus mongholicus</i> Bunge]			astragaloside VIII		4885137	http://www.ncbi.nlm.nih.gov/pubmed/17624885
Astragali Radix	Astragalus Root	황기	黃芪	[<i>Astragalus membranaceus</i> Bunge, <i>Astragalus membranaceus</i> (Fisch.) Bge. var. <i>mongholicus</i> (Bge.) Hsiao, <i>Astragalus membranaceus</i> (Fisch.) Bge., <i>Astragalus membranaceus</i> Bunge var. <i>mongholicus</i> Hsiao]<a href="http://www.ncbi.nlm.nih.gov/Taxonomy/Browser/wwwtax.cgi?lvl=0&id=649199" target="new">[NCBI link]</a><br/>[<i>Astragalus mongholicus</i> Bunge]			astragaloside II isomer		5374134|4589787|21111734|24534046|26324419	http://www.ncbi.nlm.nih.gov/pubmed/17624885
Astragali Radix	Astragalus Root	황기	黃芪	[<i>Astragalus membranaceus</i> Bunge, <i>Astragalus membranaceus</i> (Fisch.) Bge. var. <i>mongholicus</i> (Bge.) Hsiao, <i>Astragalus membranaceus</i> (Fisch.) Bge., <i>Astragalus membranaceus</i> Bunge var. <i>mongholicus</i> Hsiao]<a href="http://www.ncbi.nlm.nih.gov/Taxonomy/Browser/wwwtax.cgi?lvl=0&id=649199" target="new">[NCBI link]</a><br/>[<i>Astragalus mongholicus</i> Bunge]			malonyl astragaloside I	50917280	6067|8428|4514549|4589787|21111734|24534046|26324419	http://www.ncbi.nlm.nih.gov/pubmed/20162633
Astragali Radix	Astragalus Root	황기	黃芪	[<i>Astragalus membranaceus</i> Bunge, <i>Astragalus membranaceus</i> (Fisch.) Bge. var. <i>mongholicus</i> (Bge.) Hsiao, <i>Astragalus membranaceus</i> (Fisch.) Bge., <i>Astragalus membranaceus</i> Bunge var. <i>mongholicus</i> Hsiao]<a href="http://www.ncbi.nlm.nih.gov/Taxonomy/Browser/wwwtax.cgi?lvl=0&id=649199" target="new">[NCBI link]</a><br/>[<i>Astragalus mongholicus</i> Bunge]			astragaloside II	71306915	328040|10142662|24534070|30790840	http://www.ncbi.nlm.nih.gov/pubmed/20162633
Astragali Radix	Astragalus Root	황기	黃芪	[<i>Astragalus membranaceus</i> Bunge, <i>Astragalus membranaceus</i> (Fisch.) Bge. var. <i>mongholicus</i> (Bge.) Hsiao, <i>Astragalus membranaceus</i> (Fisch.) Bge., <i>Astragalus membranaceus</i> Bunge var. <i>mongholicus</i> Hsiao]<a href="http://www.ncbi.nlm.nih.gov/Taxonomy/Browser/wwwtax.cgi?lvl=0&id=649199" target="new">[NCBI link]</a><br/>[<i>Astragalus mongholicus</i> Bunge]			acetylastragaloside I		6067|8428|4514549	http://www.ncbi.nlm.nih.gov/pubmed/20162633
Astragali Radix	Astragalus Root	황기	黃芪	[<i>Astragalus membranaceus</i> Bunge, <i>Astragalus membranaceus</i> (Fisch.) Bge. var. <i>mongholicus</i> (Bge.) Hsiao, <i>Astragalus membranaceus</i> (Fisch.) Bge., <i>Astragalus membranaceus</i> Bunge var. <i>mongholicus</i> Hsiao]<a href="http://www.ncbi.nlm.nih.gov/Taxonomy/Browser/wwwtax.cgi?lvl=0&id=649199" target="new">[NCBI link]</a><br/>[<i>Astragalus mongholicus</i> Bunge]			malonyl astragaloside II isomer		5374134|4589787|21111734|24534046|26324419	http://www.ncbi.nlm.nih.gov/pubmed/20162633
Astragali Radix	Astragalus Root	황기	黃芪	[<i>Astragalus membranaceus</i> Bunge, <i>Astragalus membranaceus</i> (Fisch.) Bge. var. <i>mongholicus</i> (Bge.) Hsiao, <i>Astragalus membranaceus</i> (Fisch.) Bge., <i>Astragalus membranaceus</i> Bunge var. <i>mongholicus</i> Hsiao]<a href="http://www.ncbi.nlm.nih.gov/Taxonomy/Browser/wwwtax.cgi?lvl=0&id=649199" target="new">[NCBI link]</a><br/>[<i>Astragalus mongholicus</i> Bunge]			astragaloside V	71448939	4885128	http://www.ncbi.nlm.nih.gov/pubmed/20162633
Astragali Radix	Astragalus Root	황기	黃芪	[<i>Astragalus membranaceus</i> Bunge, <i>Astragalus membranaceus</i> (Fisch.) Bge. var. <i>mongholicus</i> (Bge.) Hsiao, <i>Astragalus membranaceus</i> (Fisch.) Bge., <i>Astragalus membranaceus</i> Bunge var. <i>mongholicus</i> Hsiao]<a href="http://www.ncbi.nlm.nih.gov/Taxonomy/Browser/wwwtax.cgi?lvl=0&id=649199" target="new">[NCBI link]</a><br/>[<i>Astragalus mongholicus</i> Bunge]			calycosin-7-O-β-D-glucoside			http://www.ncbi.nlm.nih.gov/pubmed/21389907
Astragali Radix	Astragalus Root	황기	黃芪	[<i>Astragalus membranaceus</i> Bunge, <i>Astragalus membranaceus</i> (Fisch.) Bge. var. <i>mongholicus</i> (Bge.) Hsiao, <i>Astragalus membranaceus</i> (Fisch.) Bge., <i>Astragalus membranaceus</i> Bunge var. <i>mongholicus</i> Hsiao]<a href="http://www.ncbi.nlm.nih.gov/Taxonomy/Browser/wwwtax.cgi?lvl=0&id=649199" target="new">[NCBI link]</a><br/>[<i>Astragalus mongholicus</i> Bunge]			9-methoxynissolin			http://www.ncbi.nlm.nih.gov/pubmed/21389907
Astragali Radix	Astragalus Root	황기	黃芪	[<i>Astragalus membranaceus</i> Bunge, <i>Astragalus membranaceus</i> (Fisch.) Bge. var. <i>mongholicus</i> (Bge.) Hsiao, <i>Astragalus membranaceus</i> (Fisch.) Bge., <i>Astragalus membranaceus</i> Bunge var. <i>mongholicus</i> Hsiao]<a href="http://www.ncbi.nlm.nih.gov/Taxonomy/Browser/wwwtax.cgi?lvl=0&id=649199" target="new">[NCBI link]</a><br/>[<i>Astragalus mongholicus</i> Bunge]			calycosin	5280448	4444104	http://www.ncbi.nlm.nih.gov/pubmed/21389907
Astragali Radix	Astragalus Root	황기	黃芪	[<i>Astragalus membranaceus</i> Bunge, <i>Astragalus membranaceus</i> (Fisch.) Bge. var. <i>mongholicus</i> (Bge.) Hsiao, <i>Astragalus membranaceus</i> (Fisch.) Bge., <i>Astragalus membranaceus</i> Bunge var. <i>mongholicus</i> Hsiao]<a href="http://www.ncbi.nlm.nih.gov/Taxonomy/Browser/wwwtax.cgi?lvl=0&id=649199" target="new">[NCBI link]</a><br/>[<i>Astragalus mongholicus</i> Bunge]			formononetin	5280378	4444070	http://www.ncbi.nlm.nih.gov/pubmed/21389907
Astragali Radix	Astragalus Root	황기	黃芪	[<i>Astragalus membranaceus</i> Bunge, <i>Astragalus membranaceus</i> (Fisch.) Bge. var. <i>mongholicus</i> (Bge.) Hsiao, <i>Astragalus membranaceus</i> (Fisch.) Bge., <i>Astragalus membranaceus</i> Bunge var. <i>mongholicus</i> Hsiao]<a href="http://www.ncbi.nlm.nih.gov/Taxonomy/Browser/wwwtax.cgi?lvl=0&id=649199" target="new">[NCBI link]</a><br/>[<i>Astragalus mongholicus</i> Bunge]			ononin	442813	391135	http://www.ncbi.nlm.nih.gov/pubmed/21389907
Astragali Radix	Astragalus Root	황기	黃芪	[<i>Astragalus membranaceus</i> Bunge, <i>Astragalus membranaceus</i> (Fisch.) Bge. var. <i>mongholicus</i> (Bge.) Hsiao, <i>Astragalus membranaceus</i> (Fisch.) Bge., <i>Astragalus membranaceus</i> Bunge var. <i>mongholicus</i> Hsiao]<a href="http://www.ncbi.nlm.nih.gov/Taxonomy/Browser/wwwtax.cgi?lvl=0&id=649199" target="new">[NCBI link]</a><br/>[<i>Astragalus mongholicus</i> Bunge]			9-methoxy-nissolin-3-O-β-D-glucoside			http://www.ncbi.nlm.nih.gov/pubmed/21389907
Astragali Radix	Astragalus Root	황기	黃芪	[<i>Astragalus membranaceus</i> Bunge, <i>Astragalus membranaceus</i> (Fisch.) Bge. var. <i>mongholicus</i> (Bge.) Hsiao, <i>Astragalus membranaceus</i> (Fisch.) Bge., <i>Astragalus membranaceus</i> Bunge var. <i>mongholicus</i> Hsiao]<a href="http://www.ncbi.nlm.nih.gov/Taxonomy/Browser/wwwtax.cgi?lvl=0&id=649199" target="new">[NCBI link]</a><br/>[<i>Astragalus mongholicus</i> Bunge]			isomucronulatol-7-O-β-D-glucoside			http://www.ncbi.nlm.nih.gov/pubmed/21389907
Astragali Radix	Astragalus Root	황기	黃芪	[<i>Astragalus membranaceus</i> Bunge, <i>Astragalus membranaceus</i> (Fisch.) Bge. var. <i>mongholicus</i> (Bge.) Hsiao, <i>Astragalus membranaceus</i> (Fisch.) Bge., <i>Astragalus membranaceus</i> Bunge var. <i>mongholicus</i> Hsiao]<a href="http://www.ncbi.nlm.nih.gov/Taxonomy/Browser/wwwtax.cgi?lvl=0&id=649199" target="new">[NCBI link]</a><br/>[<i>Astragalus mongholicus</i> Bunge]			astragaloside	45006101	21111734	http://www.ncbi.nlm.nih.gov/pubmed/17017014
Astragali Radix	Astragalus Root	황기	黃芪	[<i>Astragalus membranaceus</i> Bunge, <i>Astragalus membranaceus</i> (Fisch.) Bge. var. <i>mongholicus</i> (Bge.) Hsiao, <i>Astragalus membranaceus</i> (Fisch.) Bge., <i>Astragalus membranaceus</i> Bunge var. <i>mongholicus</i> Hsiao]<a href="http://www.ncbi.nlm.nih.gov/Taxonomy/Browser/wwwtax.cgi?lvl=0&id=649199" target="new">[NCBI link]</a><br/>[<i>Astragalus mongholicus</i> Bunge]			calycosin	5280448	4444104	http://www.ncbi.nlm.nih.gov/pubmed/15810591
Astragali Radix	Astragalus Root	황기	黃芪	[<i>Astragalus membranaceus</i> Bunge, <i>Astragalus membranaceus</i> (Fisch.) Bge. var. <i>mongholicus</i> (Bge.) Hsiao, <i>Astragalus membranaceus</i> (Fisch.) Bge., <i>Astragalus membranaceus</i> Bunge var. <i>mongholicus</i> Hsiao]<a href="http://www.ncbi.nlm.nih.gov/Taxonomy/Browser/wwwtax.cgi?lvl=0&id=649199" target="new">[NCBI link]</a><br/>[<i>Astragalus mongholicus</i> Bunge]			formononetin	5280378	4444070	http://www.ncbi.nlm.nih.gov/pubmed/15810591
Astragali Radix	Astragalus Root	황기	黃芪	[<i>Astragalus membranaceus</i> Bunge, <i>Astragalus membranaceus</i> (Fisch.) Bge. var. <i>mongholicus</i> (Bge.) Hsiao, <i>Astragalus membranaceus</i> (Fisch.) Bge., <i>Astragalus membranaceus</i> Bunge var. <i>mongholicus</i> Hsiao]<a href="http://www.ncbi.nlm.nih.gov/Taxonomy/Browser/wwwtax.cgi?lvl=0&id=649199" target="new">[NCBI link]</a><br/>[<i>Astragalus mongholicus</i> Bunge]			astragaloside IV	24720993|74787536|500122|13943297|71463944|77519853|158694|45006101|13943299	10259289	http://www.ncbi.nlm.nih.gov/pubmed/15810591
Astragali Radix	Astragalus Root	황기	黃芪	[<i>Astragalus membranaceus</i> Bunge, <i>Astragalus membranaceus</i> (Fisch.) Bge. var. <i>mongholicus</i> (Bge.) Hsiao, <i>Astragalus membranaceus</i> (Fisch.) Bge., <i>Astragalus membranaceus</i> Bunge var. <i>mongholicus</i> Hsiao]<a href="http://www.ncbi.nlm.nih.gov/Taxonomy/Browser/wwwtax.cgi?lvl=0&id=649199" target="new">[NCBI link]</a><br/>[<i>Astragalus mongholicus</i> Bunge]			calycosin	5280448	4444104	http://www.ncbi.nlm.nih.gov/pubmed/11019650
Astragali Radix	Astragalus Root	황기	黃芪	[<i>Astragalus membranaceus</i> Bunge, <i>Astragalus membranaceus</i> (Fisch.) Bge. var. <i>mongholicus</i> (Bge.) Hsiao, <i>Astragalus membranaceus</i> (Fisch.) Bge., <i>Astragalus membranaceus</i> Bunge var. <i>mongholicus</i> Hsiao]<a href="http://www.ncbi.nlm.nih.gov/Taxonomy/Browser/wwwtax.cgi?lvl=0&id=649199" target="new">[NCBI link]</a><br/>[<i>Astragalus mongholicus</i> Bunge]			astragaloside IV	24720993|74787536|500122|13943297|71463944|77519853|158694|45006101|13943299	10259289	http://www.ncbi.nlm.nih.gov/pubmed/11596266
Astragali Radix	Astragalus Root	황기	黃芪	[<i>Astragalus membranaceus</i> Bunge, <i>Astragalus membranaceus</i> (Fisch.) Bge. var. <i>mongholicus</i> (Bge.) Hsiao, <i>Astragalus membranaceus</i> (Fisch.) Bge., <i>Astragalus membranaceus</i> Bunge var. <i>mongholicus</i> Hsiao]<a href="http://www.ncbi.nlm.nih.gov/Taxonomy/Browser/wwwtax.cgi?lvl=0&id=649199" target="new">[NCBI link]</a><br/>[<i>Astragalus mongholicus</i> Bunge]			calycosin	5280448	4444104	http://www.ncbi.nlm.nih.gov/pubmed/19182387
Astragali Radix	Astragalus Root	황기	黃芪	[<i>Astragalus membranaceus</i> Bunge, <i>Astragalus membranaceus</i> (Fisch.) Bge. var. <i>mongholicus</i> (Bge.) Hsiao, <i>Astragalus membranaceus</i> (Fisch.) Bge., <i>Astragalus membranaceus</i> Bunge var. <i>mongholicus</i> Hsiao]<a href="http://www.ncbi.nlm.nih.gov/Taxonomy/Browser/wwwtax.cgi?lvl=0&id=649199" target="new">[NCBI link]</a><br/>[<i>Astragalus mongholicus</i> Bunge]			vesticarpan			http://www.ncbi.nlm.nih.gov/pubmed/21280630
Astragali Radix	Astragalus Root	황기	黃芪	[<i>Astragalus membranaceus</i> Bunge, <i>Astragalus membranaceus</i> (Fisch.) Bge. var. <i>mongholicus</i> (Bge.) Hsiao, <i>Astragalus membranaceus</i> (Fisch.) Bge., <i>Astragalus membranaceus</i> Bunge var. <i>mongholicus</i> Hsiao]<a href="http://www.ncbi.nlm.nih.gov/Taxonomy/Browser/wwwtax.cgi?lvl=0&id=649199" target="new">[NCBI link]</a><br/>[<i>Astragalus mongholicus</i> Bunge]			licoagroside D	101192599	10145767	http://www.ncbi.nlm.nih.gov/pubmed/21280630
Astragali Radix	Astragalus Root	황기	黃芪	[<i>Astragalus membranaceus</i> Bunge, <i>Astragalus membranaceus</i> (Fisch.) Bge. var. <i>mongholicus</i> (Bge.) Hsiao, <i>Astragalus membranaceus</i> (Fisch.) Bge., <i>Astragalus membranaceus</i> Bunge var. <i>mongholicus</i> Hsiao]<a href="http://www.ncbi.nlm.nih.gov/Taxonomy/Browser/wwwtax.cgi?lvl=0&id=649199" target="new">[NCBI link]</a><br/>[<i>Astragalus mongholicus</i> Bunge]			ammopiptanoside A		582|44750667	http://www.ncbi.nlm.nih.gov/pubmed/21280630
Astragali Radix	Astragalus Root	황기	黃芪	[<i>Astragalus membranaceus</i> Bunge, <i>Astragalus membranaceus</i> (Fisch.) Bge. var. <i>mongholicus</i> (Bge.) Hsiao, <i>Astragalus membranaceus</i> (Fisch.) Bge., <i>Astragalus membranaceus</i> Bunge var. <i>mongholicus</i> Hsiao]<a href="http://www.ncbi.nlm.nih.gov/Taxonomy/Browser/wwwtax.cgi?lvl=0&id=649199" target="new">[NCBI link]</a><br/>[<i>Astragalus mongholicus</i> Bunge]			pendulone	5320464	4478538	http://www.ncbi.nlm.nih.gov/pubmed/21280630
Astragali Radix	Astragalus Root	황기	黃芪	[<i>Astragalus membranaceus</i> Bunge, <i>Astragalus membranaceus</i> (Fisch.) Bge. var. <i>mongholicus</i> (Bge.) Hsiao, <i>Astragalus membranaceus</i> (Fisch.) Bge., <i>Astragalus membranaceus</i> Bunge var. <i>mongholicus</i> Hsiao]<a href="http://www.ncbi.nlm.nih.gov/Taxonomy/Browser/wwwtax.cgi?lvl=0&id=649199" target="new">[NCBI link]</a><br/>[<i>Astragalus mongholicus</i> Bunge]			isomucronulatol 7-O-glucoside	15689656|125142	523468	http://www.ncbi.nlm.nih.gov/pubmed/21280630
Astragali Radix	Astragalus Root	황기	黃芪	[<i>Astragalus membranaceus</i> Bunge, <i>Astragalus membranaceus</i> (Fisch.) Bge. var. <i>mongholicus</i> (Bge.) Hsiao, <i>Astragalus membranaceus</i> (Fisch.) Bge., <i>Astragalus membranaceus</i> Bunge var. <i>mongholicus</i> Hsiao]<a href="http://www.ncbi.nlm.nih.gov/Taxonomy/Browser/wwwtax.cgi?lvl=0&id=649199" target="new">[NCBI link]</a><br/>[<i>Astragalus mongholicus</i> Bunge]			isoastragaloside II	60148655	30790842	http://www.ncbi.nlm.nih.gov/pubmed/21280630
Astragali Radix	Astragalus Root	황기	黃芪	[<i>Astragalus membranaceus</i> Bunge, <i>Astragalus membranaceus</i> (Fisch.) Bge. var. <i>mongholicus</i> (Bge.) Hsiao, <i>Astragalus membranaceus</i> (Fisch.) Bge., <i>Astragalus membranaceus</i> Bunge var. <i>mongholicus</i> Hsiao]<a href="http://www.ncbi.nlm.nih.gov/Taxonomy/Browser/wwwtax.cgi?lvl=0&id=649199" target="new">[NCBI link]</a><br/>[<i>Astragalus mongholicus</i> Bunge]			(-)-methylinissolin			http://www.ncbi.nlm.nih.gov/pubmed/21280630
Astragali Radix	Astragalus Root	황기	黃芪	[<i>Astragalus membranaceus</i> Bunge, <i>Astragalus membranaceus</i> (Fisch.) Bge. var. <i>mongholicus</i> (Bge.) Hsiao, <i>Astragalus membranaceus</i> (Fisch.) Bge., <i>Astragalus membranaceus</i> Bunge var. <i>mongholicus</i> Hsiao]<a href="http://www.ncbi.nlm.nih.gov/Taxonomy/Browser/wwwtax.cgi?lvl=0&id=649199" target="new">[NCBI link]</a><br/>[<i>Astragalus mongholicus</i> Bunge]			(R)-3-(5-hydroxy-2,3,4-trimethoxyphenyl)-chroman-7-ol		35014824	http://www.ncbi.nlm.nih.gov/pubmed/21280630
Astragali Radix	Astragalus Root	황기	黃芪	[<i>Astragalus membranaceus</i> Bunge, <i>Astragalus membranaceus</i> (Fisch.) Bge. var. <i>mongholicus</i> (Bge.) Hsiao, <i>Astragalus membranaceus</i> (Fisch.) Bge., <i>Astragalus membranaceus</i> Bunge var. <i>mongholicus</i> Hsiao]<a href="http://www.ncbi.nlm.nih.gov/Taxonomy/Browser/wwwtax.cgi?lvl=0&id=649199" target="new">[NCBI link]</a><br/>[<i>Astragalus mongholicus</i> Bunge]			astragaloside III	441905|71306916	390480|4885123|26324563	http://www.ncbi.nlm.nih.gov/pubmed/21280630
Astragali Radix	Astragalus Root	황기	黃芪	[<i>Astragalus membranaceus</i> Bunge, <i>Astragalus membranaceus</i> (Fisch.) Bge. var. <i>mongholicus</i> (Bge.) Hsiao, <i>Astragalus membranaceus</i> (Fisch.) Bge., <i>Astragalus membranaceus</i> Bunge var. <i>mongholicus</i> Hsiao]<a href="http://www.ncbi.nlm.nih.gov/Taxonomy/Browser/wwwtax.cgi?lvl=0&id=649199" target="new">[NCBI link]</a><br/>[<i>Astragalus mongholicus</i> Bunge]			calycosin	5280448	4444104	http://www.ncbi.nlm.nih.gov/pubmed/21280630
Astragali Radix	Astragalus Root	황기	黃芪	[<i>Astragalus membranaceus</i> Bunge, <i>Astragalus membranaceus</i> (Fisch.) Bge. var. <i>mongholicus</i> (Bge.) Hsiao, <i>Astragalus membranaceus</i> (Fisch.) Bge., <i>Astragalus membranaceus</i> Bunge var. <i>mongholicus</i> Hsiao]<a href="http://www.ncbi.nlm.nih.gov/Taxonomy/Browser/wwwtax.cgi?lvl=0&id=649199" target="new">[NCBI link]</a><br/>[<i>Astragalus mongholicus</i> Bunge]			isoastragaloside I	60148697	30790843	http://www.ncbi.nlm.nih.gov/pubmed/21280630
Astragali Radix	Astragalus Root	황기	黃芪	[<i>Astragalus membranaceus</i> Bunge, <i>Astragalus membranaceus</i> (Fisch.) Bge. var. <i>mongholicus</i> (Bge.) Hsiao, <i>Astragalus membranaceus</i> (Fisch.) Bge., <i>Astragalus membranaceus</i> Bunge var. <i>mongholicus</i> Hsiao]<a href="http://www.ncbi.nlm.nih.gov/Taxonomy/Browser/wwwtax.cgi?lvl=0&id=649199" target="new">[NCBI link]</a><br/>[<i>Astragalus mongholicus</i> Bunge]			astragaloside IV	24720993|74787536|500122|13943297|71463944|77519853|158694|45006101|13943299	10259289	http://www.ncbi.nlm.nih.gov/pubmed/21280630
Astragali Radix	Astragalus Root	황기	黃芪	[<i>Astragalus membranaceus</i> Bunge, <i>Astragalus membranaceus</i> (Fisch.) Bge. var. <i>mongholicus</i> (Bge.) Hsiao, <i>Astragalus membranaceus</i> (Fisch.) Bge., <i>Astragalus membranaceus</i> Bunge var. <i>mongholicus</i> Hsiao]<a href="http://www.ncbi.nlm.nih.gov/Taxonomy/Browser/wwwtax.cgi?lvl=0&id=649199" target="new">[NCBI link]</a><br/>[<i>Astragalus mongholicus</i> Bunge]			astragaloside I	51346122	10142661|23340107|24534124|30790841	http://www.ncbi.nlm.nih.gov/pubmed/21280630
Astragali Radix	Astragalus Root	황기	黃芪	[<i>Astragalus membranaceus</i> Bunge, <i>Astragalus membranaceus</i> (Fisch.) Bge. var. <i>mongholicus</i> (Bge.) Hsiao, <i>Astragalus membranaceus</i> (Fisch.) Bge., <i>Astragalus membranaceus</i> Bunge var. <i>mongholicus</i> Hsiao]<a href="http://www.ncbi.nlm.nih.gov/Taxonomy/Browser/wwwtax.cgi?lvl=0&id=649199" target="new">[NCBI link]</a><br/>[<i>Astragalus mongholicus</i> Bunge]			calycosin 3-O-β-D-(6''-acetyl)-glucoside		4444104|31150461	http://www.ncbi.nlm.nih.gov/pubmed/21280630
Astragali Radix	Astragalus Root	황기	黃芪	[<i>Astragalus membranaceus</i> Bunge, <i>Astragalus membranaceus</i> (Fisch.) Bge. var. <i>mongholicus</i> (Bge.) Hsiao, <i>Astragalus membranaceus</i> (Fisch.) Bge., <i>Astragalus membranaceus</i> Bunge var. <i>mongholicus</i> Hsiao]<a href="http://www.ncbi.nlm.nih.gov/Taxonomy/Browser/wwwtax.cgi?lvl=0&id=649199" target="new">[NCBI link]</a><br/>[<i>Astragalus mongholicus</i> Bunge]			formononetin 7-O-β-D-glucoside		4445025|4444070|21238954	http://www.ncbi.nlm.nih.gov/pubmed/15752625
Astragali Radix	Astragalus Root	황기	黃芪	[<i>Astragalus membranaceus</i> Bunge, <i>Astragalus membranaceus</i> (Fisch.) Bge. var. <i>mongholicus</i> (Bge.) Hsiao, <i>Astragalus membranaceus</i> (Fisch.) Bge., <i>Astragalus membranaceus</i> Bunge var. <i>mongholicus</i> Hsiao]<a href="http://www.ncbi.nlm.nih.gov/Taxonomy/Browser/wwwtax.cgi?lvl=0&id=649199" target="new">[NCBI link]</a><br/>[<i>Astragalus mongholicus</i> Bunge]			formononetin	5280378	4444070	http://www.ncbi.nlm.nih.gov/pubmed/15752625
Astragali Radix	Astragalus Root	황기	黃芪	[<i>Astragalus membranaceus</i> Bunge, <i>Astragalus membranaceus</i> (Fisch.) Bge. var. <i>mongholicus</i> (Bge.) Hsiao, <i>Astragalus membranaceus</i> (Fisch.) Bge., <i>Astragalus membranaceus</i> Bunge var. <i>mongholicus</i> Hsiao]<a href="http://www.ncbi.nlm.nih.gov/Taxonomy/Browser/wwwtax.cgi?lvl=0&id=649199" target="new">[NCBI link]</a><br/>[<i>Astragalus mongholicus</i> Bunge]			7,2'-dihydroxy-3',4'-dimethoxyisoflavan-7-O-β-D-glucoside			http://www.ncbi.nlm.nih.gov/pubmed/15752625
Astragali Radix	Astragalus Root	황기	黃芪	[<i>Astragalus membranaceus</i> Bunge, <i>Astragalus membranaceus</i> (Fisch.) Bge. var. <i>mongholicus</i> (Bge.) Hsiao, <i>Astragalus membranaceus</i> (Fisch.) Bge., <i>Astragalus membranaceus</i> Bunge var. <i>mongholicus</i> Hsiao]<a href="http://www.ncbi.nlm.nih.gov/Taxonomy/Browser/wwwtax.cgi?lvl=0&id=649199" target="new">[NCBI link]</a><br/>[<i>Astragalus mongholicus</i> Bunge]			(6αR,11αR) 3-hydroxy-9,10-dimethoxypterocarpan-3-O-β-D-glucoside			http://www.ncbi.nlm.nih.gov/pubmed/15752625
Astragali Radix	Astragalus Root	황기	黃芪	[<i>Astragalus membranaceus</i> Bunge, <i>Astragalus membranaceus</i> (Fisch.) Bge. var. <i>mongholicus</i> (Bge.) Hsiao, <i>Astragalus membranaceus</i> (Fisch.) Bge., <i>Astragalus membranaceus</i> Bunge var. <i>mongholicus</i> Hsiao]<a href="http://www.ncbi.nlm.nih.gov/Taxonomy/Browser/wwwtax.cgi?lvl=0&id=649199" target="new">[NCBI link]</a><br/>[<i>Astragalus mongholicus</i> Bunge]			astragaloside IV	24720993|74787536|500122|13943297|71463944|77519853|158694|45006101|13943299	10259289	http://www.ncbi.nlm.nih.gov/pubmed/23217309
Astragali Radix	Astragalus Root	황기	黃芪	[<i>Astragalus membranaceus</i> Bunge, <i>Astragalus membranaceus</i> (Fisch.) Bge. var. <i>mongholicus</i> (Bge.) Hsiao, <i>Astragalus membranaceus</i> (Fisch.) Bge., <i>Astragalus membranaceus</i> Bunge var. <i>mongholicus</i> Hsiao]<a href="http://www.ncbi.nlm.nih.gov/Taxonomy/Browser/wwwtax.cgi?lvl=0&id=649199" target="new">[NCBI link]</a><br/>[<i>Astragalus mongholicus</i> Bunge]			calycosin-7-O-β-D-glucopyranoside			http://www.ncbi.nlm.nih.gov/pubmed/15139100
Astragali Radix	Astragalus Root	황기	黃芪	[<i>Astragalus membranaceus</i> Bunge, <i>Astragalus membranaceus</i> (Fisch.) Bge. var. <i>mongholicus</i> (Bge.) Hsiao, <i>Astragalus membranaceus</i> (Fisch.) Bge., <i>Astragalus membranaceus</i> Bunge var. <i>mongholicus</i> Hsiao]<a href="http://www.ncbi.nlm.nih.gov/Taxonomy/Browser/wwwtax.cgi?lvl=0&id=649199" target="new">[NCBI link]</a><br/>[<i>Astragalus mongholicus</i> Bunge]			calycosin-7-O-β-D-glucoside			http://www.ncbi.nlm.nih.gov/pubmed/23165721
Astragali Radix	Astragalus Root	황기	黃芪	[<i>Astragalus membranaceus</i> Bunge, <i>Astragalus membranaceus</i> (Fisch.) Bge. var. <i>mongholicus</i> (Bge.) Hsiao, <i>Astragalus membranaceus</i> (Fisch.) Bge., <i>Astragalus membranaceus</i> Bunge var. <i>mongholicus</i> Hsiao]<a href="http://www.ncbi.nlm.nih.gov/Taxonomy/Browser/wwwtax.cgi?lvl=0&id=649199" target="new">[NCBI link]</a><br/>[<i>Astragalus mongholicus</i> Bunge]			calycosin	5280448	4444104	http://www.ncbi.nlm.nih.gov/pubmed/23165721
Astragali Radix	Astragalus Root	황기	黃芪	[<i>Astragalus membranaceus</i> Bunge, <i>Astragalus membranaceus</i> (Fisch.) Bge. var. <i>mongholicus</i> (Bge.) Hsiao, <i>Astragalus membranaceus</i> (Fisch.) Bge., <i>Astragalus membranaceus</i> Bunge var. <i>mongholicus</i> Hsiao]<a href="http://www.ncbi.nlm.nih.gov/Taxonomy/Browser/wwwtax.cgi?lvl=0&id=649199" target="new">[NCBI link]</a><br/>[<i>Astragalus mongholicus</i> Bunge]			formononetin 7-O-β-D-glucoside		4445025|4444070|21238954	http://www.ncbi.nlm.nih.gov/pubmed/23165721
Astragali Radix	Astragalus Root	황기	黃芪	[<i>Astragalus membranaceus</i> Bunge, <i>Astragalus membranaceus</i> (Fisch.) Bge. var. <i>mongholicus</i> (Bge.) Hsiao, <i>Astragalus membranaceus</i> (Fisch.) Bge., <i>Astragalus membranaceus</i> Bunge var. <i>mongholicus</i> Hsiao]<a href="http://www.ncbi.nlm.nih.gov/Taxonomy/Browser/wwwtax.cgi?lvl=0&id=649199" target="new">[NCBI link]</a><br/>[<i>Astragalus mongholicus</i> Bunge]			formononetin	5280378	4444070	http://www.ncbi.nlm.nih.gov/pubmed/23165721
Astragali Radix	Astragalus Root	황기	黃芪	[<i>Astragalus membranaceus</i> Bunge, <i>Astragalus membranaceus</i> (Fisch.) Bge. var. <i>mongholicus</i> (Bge.) Hsiao, <i>Astragalus membranaceus</i> (Fisch.) Bge., <i>Astragalus membranaceus</i> Bunge var. <i>mongholicus</i> Hsiao]<a href="http://www.ncbi.nlm.nih.gov/Taxonomy/Browser/wwwtax.cgi?lvl=0&id=649199" target="new">[NCBI link]</a><br/>[<i>Astragalus mongholicus</i> Bunge]			(3R)-2'-hydroxy-7,3',4'-trimethoxyisoflavan		4477933	http://www.ncbi.nlm.nih.gov/pubmed/23639128
Astragali Radix	Astragalus Root	황기	黃芪	[<i>Astragalus membranaceus</i> Bunge, <i>Astragalus membranaceus</i> (Fisch.) Bge. var. <i>mongholicus</i> (Bge.) Hsiao, <i>Astragalus membranaceus</i> (Fisch.) Bge., <i>Astragalus membranaceus</i> Bunge var. <i>mongholicus</i> Hsiao]<a href="http://www.ncbi.nlm.nih.gov/Taxonomy/Browser/wwwtax.cgi?lvl=0&id=649199" target="new">[NCBI link]</a><br/>[<i>Astragalus mongholicus</i> Bunge]			astragaloside II	71306915	328040|10142662|24534070|30790840	http://www.ncbi.nlm.nih.gov/pubmed/23639128
Astragali Radix	Astragalus Root	황기	黃芪	[<i>Astragalus membranaceus</i> Bunge, <i>Astragalus membranaceus</i> (Fisch.) Bge. var. <i>mongholicus</i> (Bge.) Hsiao, <i>Astragalus membranaceus</i> (Fisch.) Bge., <i>Astragalus membranaceus</i> Bunge var. <i>mongholicus</i> Hsiao]<a href="http://www.ncbi.nlm.nih.gov/Taxonomy/Browser/wwwtax.cgi?lvl=0&id=649199" target="new">[NCBI link]</a><br/>[<i>Astragalus mongholicus</i> Bunge]			isomucronulaton			http://www.ncbi.nlm.nih.gov/pubmed/23639128
Astragali Radix	Astragalus Root	황기	黃芪	[<i>Astragalus membranaceus</i> Bunge, <i>Astragalus membranaceus</i> (Fisch.) Bge. var. <i>mongholicus</i> (Bge.) Hsiao, <i>Astragalus membranaceus</i> (Fisch.) Bge., <i>Astragalus membranaceus</i> Bunge var. <i>mongholicus</i> Hsiao]<a href="http://www.ncbi.nlm.nih.gov/Taxonomy/Browser/wwwtax.cgi?lvl=0&id=649199" target="new">[NCBI link]</a><br/>[<i>Astragalus mongholicus</i> Bunge]			astragaloside VI	71448940	4885129	http://www.ncbi.nlm.nih.gov/pubmed/20162633
Astragali Radix	Astragalus Root	황기	黃芪	[<i>Astragalus membranaceus</i> Bunge, <i>Astragalus membranaceus</i> (Fisch.) Bge. var. <i>mongholicus</i> (Bge.) Hsiao, <i>Astragalus membranaceus</i> (Fisch.) Bge., <i>Astragalus membranaceus</i> Bunge var. <i>mongholicus</i> Hsiao]<a href="http://www.ncbi.nlm.nih.gov/Taxonomy/Browser/wwwtax.cgi?lvl=0&id=649199" target="new">[NCBI link]</a><br/>[<i>Astragalus mongholicus</i> Bunge]			isoastragaloside II	60148655	30790842	http://www.ncbi.nlm.nih.gov/pubmed/20162633
Astragali Radix	Astragalus Root	황기	黃芪	[<i>Astragalus membranaceus</i> Bunge, <i>Astragalus membranaceus</i> (Fisch.) Bge. var. <i>mongholicus</i> (Bge.) Hsiao, <i>Astragalus membranaceus</i> (Fisch.) Bge., <i>Astragalus membranaceus</i> Bunge var. <i>mongholicus</i> Hsiao]<a href="http://www.ncbi.nlm.nih.gov/Taxonomy/Browser/wwwtax.cgi?lvl=0&id=649199" target="new">[NCBI link]</a><br/>[<i>Astragalus mongholicus</i> Bunge]			astragaloside VII	14241100	10142667	http://www.ncbi.nlm.nih.gov/pubmed/20162633
Astragali Radix	Astragalus Root	황기	黃芪	[<i>Astragalus membranaceus</i> Bunge, <i>Astragalus membranaceus</i> (Fisch.) Bge. var. <i>mongholicus</i> (Bge.) Hsiao, <i>Astragalus membranaceus</i> (Fisch.) Bge., <i>Astragalus membranaceus</i> Bunge var. <i>mongholicus</i> Hsiao]<a href="http://www.ncbi.nlm.nih.gov/Taxonomy/Browser/wwwtax.cgi?lvl=0&id=649199" target="new">[NCBI link]</a><br/>[<i>Astragalus mongholicus</i> Bunge]			astragaloside I isomer		6067|8428|4514549|4589787|21111734|24534046|26324419	http://www.ncbi.nlm.nih.gov/pubmed/20162633
Astragali Radix	Astragalus Root	황기	黃芪	[<i>Astragalus membranaceus</i> Bunge, <i>Astragalus membranaceus</i> (Fisch.) Bge. var. <i>mongholicus</i> (Bge.) Hsiao, <i>Astragalus membranaceus</i> (Fisch.) Bge., <i>Astragalus membranaceus</i> Bunge var. <i>mongholicus</i> Hsiao]<a href="http://www.ncbi.nlm.nih.gov/Taxonomy/Browser/wwwtax.cgi?lvl=0&id=649199" target="new">[NCBI link]</a><br/>[<i>Astragalus mongholicus</i> Bunge]			astragaloside IV	24720993|74787536|500122|13943297|71463944|77519853|158694|45006101|13943299	10259289	http://www.ncbi.nlm.nih.gov/pubmed/20162633
Astragali Radix	Astragalus Root	황기	黃芪	[<i>Astragalus membranaceus</i> Bunge, <i>Astragalus membranaceus</i> (Fisch.) Bge. var. <i>mongholicus</i> (Bge.) Hsiao, <i>Astragalus membranaceus</i> (Fisch.) Bge., <i>Astragalus membranaceus</i> Bunge var. <i>mongholicus</i> Hsiao]<a href="http://www.ncbi.nlm.nih.gov/Taxonomy/Browser/wwwtax.cgi?lvl=0&id=649199" target="new">[NCBI link]</a><br/>[<i>Astragalus mongholicus</i> Bunge]			isoastragaloside I	60148697	30790843	http://www.ncbi.nlm.nih.gov/pubmed/20162633
Astragali Radix	Astragalus Root	황기	黃芪	[<i>Astragalus membranaceus</i> Bunge, <i>Astragalus membranaceus</i> (Fisch.) Bge. var. <i>mongholicus</i> (Bge.) Hsiao, <i>Astragalus membranaceus</i> (Fisch.) Bge., <i>Astragalus membranaceus</i> Bunge var. <i>mongholicus</i> Hsiao]<a href="http://www.ncbi.nlm.nih.gov/Taxonomy/Browser/wwwtax.cgi?lvl=0&id=649199" target="new">[NCBI link]</a><br/>[<i>Astragalus mongholicus</i> Bunge]			astragaloside I	51346122	10142661|23340107|24534124|30790841	http://www.ncbi.nlm.nih.gov/pubmed/20162633
Astragali Radix	Astragalus Root	황기	黃芪	[<i>Astragalus membranaceus</i> Bunge, <i>Astragalus membranaceus</i> (Fisch.) Bge. var. <i>mongholicus</i> (Bge.) Hsiao, <i>Astragalus membranaceus</i> (Fisch.) Bge., <i>Astragalus membranaceus</i> Bunge var. <i>mongholicus</i> Hsiao]<a href="http://www.ncbi.nlm.nih.gov/Taxonomy/Browser/wwwtax.cgi?lvl=0&id=649199" target="new">[NCBI link]</a><br/>[<i>Astragalus mongholicus</i> Bunge]			isoastragaloside IV	102393334	395950	http://www.ncbi.nlm.nih.gov/pubmed/20162633
Astragali Radix	Astragalus Root	황기	黃芪	[<i>Astragalus membranaceus</i> Bunge, <i>Astragalus membranaceus</i> (Fisch.) Bge. var. <i>mongholicus</i> (Bge.) Hsiao, <i>Astragalus membranaceus</i> (Fisch.) Bge., <i>Astragalus membranaceus</i> Bunge var. <i>mongholicus</i> Hsiao]<a href="http://www.ncbi.nlm.nih.gov/Taxonomy/Browser/wwwtax.cgi?lvl=0&id=649199" target="new">[NCBI link]</a><br/>[<i>Astragalus mongholicus</i> Bunge]			malonyl astragaloside IV isomer		395950|4589787|21111734|24534046|26324419	http://www.ncbi.nlm.nih.gov/pubmed/20162633
Astragali Radix	Astragalus Root	황기	黃芪	[<i>Astragalus membranaceus</i> Bunge, <i>Astragalus membranaceus</i> (Fisch.) Bge. var. <i>mongholicus</i> (Bge.) Hsiao, <i>Astragalus membranaceus</i> (Fisch.) Bge., <i>Astragalus membranaceus</i> Bunge var. <i>mongholicus</i> Hsiao]<a href="http://www.ncbi.nlm.nih.gov/Taxonomy/Browser/wwwtax.cgi?lvl=0&id=649199" target="new">[NCBI link]</a><br/>[<i>Astragalus mongholicus</i> Bunge]			astragaloside II isomer		5374134|4589787|21111734|24534046|26324419	http://www.ncbi.nlm.nih.gov/pubmed/20162633
Astragali Radix	Astragalus Root	황기	黃芪	[<i>Astragalus membranaceus</i> Bunge, <i>Astragalus membranaceus</i> (Fisch.) Bge. var. <i>mongholicus</i> (Bge.) Hsiao, <i>Astragalus membranaceus</i> (Fisch.) Bge., <i>Astragalus membranaceus</i> Bunge var. <i>mongholicus</i> Hsiao]<a href="http://www.ncbi.nlm.nih.gov/Taxonomy/Browser/wwwtax.cgi?lvl=0&id=649199" target="new">[NCBI link]</a><br/>[<i>Astragalus mongholicus</i> Bunge]			calycosin and calycosin-7-O-β-D-glucoside		5670|4444104|31150461	http://www.ncbi.nlm.nih.gov/pubmed/17253088
Astragali Radix	Astragalus Root	황기	黃芪	[<i>Astragalus membranaceus</i> Bunge, <i>Astragalus membranaceus</i> (Fisch.) Bge. var. <i>mongholicus</i> (Bge.) Hsiao, <i>Astragalus membranaceus</i> (Fisch.) Bge., <i>Astragalus membranaceus</i> Bunge var. <i>mongholicus</i> Hsiao]<a href="http://www.ncbi.nlm.nih.gov/Taxonomy/Browser/wwwtax.cgi?lvl=0&id=649199" target="new">[NCBI link]</a><br/>[<i>Astragalus mongholicus</i> Bunge]			calycosin-7-O-β-D-glucoside			http://www.ncbi.nlm.nih.gov/pubmed/17165544
Astragali Radix	Astragalus Root	황기	黃芪	[<i>Astragalus membranaceus</i> Bunge, <i>Astragalus membranaceus</i> (Fisch.) Bge. var. <i>mongholicus</i> (Bge.) Hsiao, <i>Astragalus membranaceus</i> (Fisch.) Bge., <i>Astragalus membranaceus</i> Bunge var. <i>mongholicus</i> Hsiao]<a href="http://www.ncbi.nlm.nih.gov/Taxonomy/Browser/wwwtax.cgi?lvl=0&id=649199" target="new">[NCBI link]</a><br/>[<i>Astragalus mongholicus</i> Bunge]			calycosin	5280448	4444104	http://www.ncbi.nlm.nih.gov/pubmed/17165544
Astragali Radix	Astragalus Root	황기	黃芪	[<i>Astragalus membranaceus</i> Bunge, <i>Astragalus membranaceus</i> (Fisch.) Bge. var. <i>mongholicus</i> (Bge.) Hsiao, <i>Astragalus membranaceus</i> (Fisch.) Bge., <i>Astragalus membranaceus</i> Bunge var. <i>mongholicus</i> Hsiao]<a href="http://www.ncbi.nlm.nih.gov/Taxonomy/Browser/wwwtax.cgi?lvl=0&id=649199" target="new">[NCBI link]</a><br/>[<i>Astragalus mongholicus</i> Bunge]			formononetin 7-O-β-D-glucoside		4445025|4444070|21238954	http://www.ncbi.nlm.nih.gov/pubmed/17165544
Astragali Radix	Astragalus Root	황기	黃芪	[<i>Astragalus membranaceus</i> Bunge, <i>Astragalus membranaceus</i> (Fisch.) Bge. var. <i>mongholicus</i> (Bge.) Hsiao, <i>Astragalus membranaceus</i> (Fisch.) Bge., <i>Astragalus membranaceus</i> Bunge var. <i>mongholicus</i> Hsiao]<a href="http://www.ncbi.nlm.nih.gov/Taxonomy/Browser/wwwtax.cgi?lvl=0&id=649199" target="new">[NCBI link]</a><br/>[<i>Astragalus mongholicus</i> Bunge]			isoflavonoid			http://www.ncbi.nlm.nih.gov/pubmed/17536726
Astragali Radix	Astragalus Root	황기	黃芪	[<i>Astragalus membranaceus</i> Bunge, <i>Astragalus membranaceus</i> (Fisch.) Bge. var. <i>mongholicus</i> (Bge.) Hsiao, <i>Astragalus membranaceus</i> (Fisch.) Bge., <i>Astragalus membranaceus</i> Bunge var. <i>mongholicus</i> Hsiao]<a href="http://www.ncbi.nlm.nih.gov/Taxonomy/Browser/wwwtax.cgi?lvl=0&id=649199" target="new">[NCBI link]</a><br/>[<i>Astragalus mongholicus</i> Bunge]			astragaloside	45006101	21111734	http://www.ncbi.nlm.nih.gov/pubmed/17536726
Astragali Radix	Astragalus Root	황기	黃芪	[<i>Astragalus membranaceus</i> Bunge, <i>Astragalus membranaceus</i> (Fisch.) Bge. var. <i>mongholicus</i> (Bge.) Hsiao, <i>Astragalus membranaceus</i> (Fisch.) Bge., <i>Astragalus membranaceus</i> Bunge var. <i>mongholicus</i> Hsiao]<a href="http://www.ncbi.nlm.nih.gov/Taxonomy/Browser/wwwtax.cgi?lvl=0&id=649199" target="new">[NCBI link]</a><br/>[<i>Astragalus mongholicus</i> Bunge]			pectinase			http://www.ncbi.nlm.nih.gov/pubmed/19850432
Astragali Radix	Astragalus Root	황기	黃芪	[<i>Astragalus membranaceus</i> Bunge, <i>Astragalus membranaceus</i> (Fisch.) Bge. var. <i>mongholicus</i> (Bge.) Hsiao, <i>Astragalus membranaceus</i> (Fisch.) Bge., <i>Astragalus membranaceus</i> Bunge var. <i>mongholicus</i> Hsiao]<a href="http://www.ncbi.nlm.nih.gov/Taxonomy/Browser/wwwtax.cgi?lvl=0&id=649199" target="new">[NCBI link]</a><br/>[<i>Astragalus mongholicus</i> Bunge]			1,4-β-D-galactanase			http://www.ncbi.nlm.nih.gov/pubmed/19850432
Astragali Radix	Astragalus Root	황기	黃芪	[<i>Astragalus membranaceus</i> Bunge, <i>Astragalus membranaceus</i> (Fisch.) Bge. var. <i>mongholicus</i> (Bge.) Hsiao, <i>Astragalus membranaceus</i> (Fisch.) Bge., <i>Astragalus membranaceus</i> Bunge var. <i>mongholicus</i> Hsiao]<a href="http://www.ncbi.nlm.nih.gov/Taxonomy/Browser/wwwtax.cgi?lvl=0&id=649199" target="new">[NCBI link]</a><br/>[<i>Astragalus mongholicus</i> Bunge]			α-amylase			http://www.ncbi.nlm.nih.gov/pubmed/19850432
Astragali Radix	Astragalus Root	황기	黃芪	[<i>Astragalus membranaceus</i> Bunge, <i>Astragalus membranaceus</i> (Fisch.) Bge. var. <i>mongholicus</i> (Bge.) Hsiao, <i>Astragalus membranaceus</i> (Fisch.) Bge., <i>Astragalus membranaceus</i> Bunge var. <i>mongholicus</i> Hsiao]<a href="http://www.ncbi.nlm.nih.gov/Taxonomy/Browser/wwwtax.cgi?lvl=0&id=649199" target="new">[NCBI link]</a><br/>[<i>Astragalus mongholicus</i> Bunge]			isoamylase			http://www.ncbi.nlm.nih.gov/pubmed/19850432
Astragali Radix	Astragalus Root	황기	黃芪	[<i>Astragalus membranaceus</i> Bunge, <i>Astragalus membranaceus</i> (Fisch.) Bge. var. <i>mongholicus</i> (Bge.) Hsiao, <i>Astragalus membranaceus</i> (Fisch.) Bge., <i>Astragalus membranaceus</i> Bunge var. <i>mongholicus</i> Hsiao]<a href="http://www.ncbi.nlm.nih.gov/Taxonomy/Browser/wwwtax.cgi?lvl=0&id=649199" target="new">[NCBI link]</a><br/>[<i>Astragalus mongholicus</i> Bunge]			cellulase	440950	389778	http://www.ncbi.nlm.nih.gov/pubmed/19850432
Astragali Radix	Astragalus Root	황기	黃芪	[<i>Astragalus membranaceus</i> Bunge, <i>Astragalus membranaceus</i> (Fisch.) Bge. var. <i>mongholicus</i> (Bge.) Hsiao, <i>Astragalus membranaceus</i> (Fisch.) Bge., <i>Astragalus membranaceus</i> Bunge var. <i>mongholicus</i> Hsiao]<a href="http://www.ncbi.nlm.nih.gov/Taxonomy/Browser/wwwtax.cgi?lvl=0&id=649199" target="new">[NCBI link]</a><br/>[<i>Astragalus mongholicus</i> Bunge]			(-)-methylinissolin 3-O-β-D-{6'-[(E)-but-2-enoyl]}-glucoside			http://www.ncbi.nlm.nih.gov/pubmed/21280630
Astragali Radix	Astragalus Root	황기	黃芪	[<i>Astragalus membranaceus</i> Bunge, <i>Astragalus membranaceus</i> (Fisch.) Bge. var. <i>mongholicus</i> (Bge.) Hsiao, <i>Astragalus membranaceus</i> (Fisch.) Bge., <i>Astragalus membranaceus</i> Bunge var. <i>mongholicus</i> Hsiao]<a href="http://www.ncbi.nlm.nih.gov/Taxonomy/Browser/wwwtax.cgi?lvl=0&id=649199" target="new">[NCBI link]</a><br/>[<i>Astragalus mongholicus</i> Bunge]			calycosin-7-O-β-D-glucoside			http://www.ncbi.nlm.nih.gov/pubmed/18588699
Astragali Radix	Astragalus Root	황기	黃芪	[<i>Astragalus membranaceus</i> Bunge, <i>Astragalus membranaceus</i> (Fisch.) Bge. var. <i>mongholicus</i> (Bge.) Hsiao, <i>Astragalus membranaceus</i> (Fisch.) Bge., <i>Astragalus membranaceus</i> Bunge var. <i>mongholicus</i> Hsiao]<a href="http://www.ncbi.nlm.nih.gov/Taxonomy/Browser/wwwtax.cgi?lvl=0&id=649199" target="new">[NCBI link]</a><br/>[<i>Astragalus mongholicus</i> Bunge]			calycosin	5280448	4444104	http://www.ncbi.nlm.nih.gov/pubmed/18588699
Astragali Radix	Astragalus Root	황기	黃芪	[<i>Astragalus membranaceus</i> Bunge, <i>Astragalus membranaceus</i> (Fisch.) Bge. var. <i>mongholicus</i> (Bge.) Hsiao, <i>Astragalus membranaceus</i> (Fisch.) Bge., <i>Astragalus membranaceus</i> Bunge var. <i>mongholicus</i> Hsiao]<a href="http://www.ncbi.nlm.nih.gov/Taxonomy/Browser/wwwtax.cgi?lvl=0&id=649199" target="new">[NCBI link]</a><br/>[<i>Astragalus mongholicus</i> Bunge]			formononetin	5280378	4444070	http://www.ncbi.nlm.nih.gov/pubmed/18588699
Astragali Radix	Astragalus Root	황기	黃芪	[<i>Astragalus membranaceus</i> Bunge, <i>Astragalus membranaceus</i> (Fisch.) Bge. var. <i>mongholicus</i> (Bge.) Hsiao, <i>Astragalus membranaceus</i> (Fisch.) Bge., <i>Astragalus membranaceus</i> Bunge var. <i>mongholicus</i> Hsiao]<a href="http://www.ncbi.nlm.nih.gov/Taxonomy/Browser/wwwtax.cgi?lvl=0&id=649199" target="new">[NCBI link]</a><br/>[<i>Astragalus mongholicus</i> Bunge]			astrapterocarpanglucoside-6''-O-malonate			http://www.ncbi.nlm.nih.gov/pubmed/18588699
Astragali Radix	Astragalus Root	황기	黃芪	[<i>Astragalus membranaceus</i> Bunge, <i>Astragalus membranaceus</i> (Fisch.) Bge. var. <i>mongholicus</i> (Bge.) Hsiao, <i>Astragalus membranaceus</i> (Fisch.) Bge., <i>Astragalus membranaceus</i> Bunge var. <i>mongholicus</i> Hsiao]<a href="http://www.ncbi.nlm.nih.gov/Taxonomy/Browser/wwwtax.cgi?lvl=0&id=649199" target="new">[NCBI link]</a><br/>[<i>Astragalus mongholicus</i> Bunge]			(6aR,11aR)-3-hydroxy-9,10-dimethoxypterocarpan-3-O-β-D-glucoside			http://www.ncbi.nlm.nih.gov/pubmed/18588699
Astragali Radix	Astragalus Root	황기	黃芪	[<i>Astragalus membranaceus</i> Bunge, <i>Astragalus membranaceus</i> (Fisch.) Bge. var. <i>mongholicus</i> (Bge.) Hsiao, <i>Astragalus membranaceus</i> (Fisch.) Bge., <i>Astragalus membranaceus</i> Bunge var. <i>mongholicus</i> Hsiao]<a href="http://www.ncbi.nlm.nih.gov/Taxonomy/Browser/wwwtax.cgi?lvl=0&id=649199" target="new">[NCBI link]</a><br/>[<i>Astragalus mongholicus</i> Bunge]			ononin	442813	391135	http://www.ncbi.nlm.nih.gov/pubmed/18588699
Astragali Radix	Astragalus Root	황기	黃芪	[<i>Astragalus membranaceus</i> Bunge, <i>Astragalus membranaceus</i> (Fisch.) Bge. var. <i>mongholicus</i> (Bge.) Hsiao, <i>Astragalus membranaceus</i> (Fisch.) Bge., <i>Astragalus membranaceus</i> Bunge var. <i>mongholicus</i> Hsiao]<a href="http://www.ncbi.nlm.nih.gov/Taxonomy/Browser/wwwtax.cgi?lvl=0&id=649199" target="new">[NCBI link]</a><br/>[<i>Astragalus mongholicus</i> Bunge]			(6aR,11aR)-3-hydroxy-9,10-dimethoxypterocarpan	14077830		http://www.ncbi.nlm.nih.gov/pubmed/18588699
Astragali Radix	Astragalus Root	황기	黃芪	[<i>Astragalus membranaceus</i> Bunge, <i>Astragalus membranaceus</i> (Fisch.) Bge. var. <i>mongholicus</i> (Bge.) Hsiao, <i>Astragalus membranaceus</i> (Fisch.) Bge., <i>Astragalus membranaceus</i> Bunge var. <i>mongholicus</i> Hsiao]<a href="http://www.ncbi.nlm.nih.gov/Taxonomy/Browser/wwwtax.cgi?lvl=0&id=649199" target="new">[NCBI link]</a><br/>[<i>Astragalus mongholicus</i> Bunge]			calycosin-7-O-β-D-glucoside-6''-O-malonate			http://www.ncbi.nlm.nih.gov/pubmed/18588699
Astragali Radix	Astragalus Root	황기	黃芪	[<i>Astragalus membranaceus</i> Bunge, <i>Astragalus membranaceus</i> (Fisch.) Bge. var. <i>mongholicus</i> (Bge.) Hsiao, <i>Astragalus membranaceus</i> (Fisch.) Bge., <i>Astragalus membranaceus</i> Bunge var. <i>mongholicus</i> Hsiao]<a href="http://www.ncbi.nlm.nih.gov/Taxonomy/Browser/wwwtax.cgi?lvl=0&id=649199" target="new">[NCBI link]</a><br/>[<i>Astragalus mongholicus</i> Bunge]			formononetin 7-O-β-D-glucoside-6''-O-malonate		4445025|4444070|21238954	http://www.ncbi.nlm.nih.gov/pubmed/18588699
Astragali Radix	Astragalus Root	황기	黃芪	[<i>Astragalus membranaceus</i> Bunge, <i>Astragalus membranaceus</i> (Fisch.) Bge. var. <i>mongholicus</i> (Bge.) Hsiao, <i>Astragalus membranaceus</i> (Fisch.) Bge., <i>Astragalus membranaceus</i> Bunge var. <i>mongholicus</i> Hsiao]<a href="http://www.ncbi.nlm.nih.gov/Taxonomy/Browser/wwwtax.cgi?lvl=0&id=649199" target="new">[NCBI link]</a><br/>[<i>Astragalus mongholicus</i> Bunge]			(3R)-7,2'-dihydroxy-3',4'-dimethoxy-isoflavan-7-O-β-D-glucoside			http://www.ncbi.nlm.nih.gov/pubmed/18588699
Astragali Radix	Astragalus Root	황기	黃芪	[<i>Astragalus membranaceus</i> Bunge, <i>Astragalus membranaceus</i> (Fisch.) Bge. var. <i>mongholicus</i> (Bge.) Hsiao, <i>Astragalus membranaceus</i> (Fisch.) Bge., <i>Astragalus membranaceus</i> Bunge var. <i>mongholicus</i> Hsiao]<a href="http://www.ncbi.nlm.nih.gov/Taxonomy/Browser/wwwtax.cgi?lvl=0&id=649199" target="new">[NCBI link]</a><br/>[<i>Astragalus mongholicus</i> Bunge]			calycosin-7-O-β-D-glucopyranoside			http://www.ncbi.nlm.nih.gov/pubmed/15844518
Astragali Radix	Astragalus Root	황기	黃芪	[<i>Astragalus membranaceus</i> Bunge, <i>Astragalus membranaceus</i> (Fisch.) Bge. var. <i>mongholicus</i> (Bge.) Hsiao, <i>Astragalus membranaceus</i> (Fisch.) Bge., <i>Astragalus membranaceus</i> Bunge var. <i>mongholicus</i> Hsiao]<a href="http://www.ncbi.nlm.nih.gov/Taxonomy/Browser/wwwtax.cgi?lvl=0&id=649199" target="new">[NCBI link]</a><br/>[<i>Astragalus mongholicus</i> Bunge]			calycosin	5280448	4444104	http://www.ncbi.nlm.nih.gov/pubmed/15844518
Astragali Radix	Astragalus Root	황기	黃芪	[<i>Astragalus membranaceus</i> Bunge, <i>Astragalus membranaceus</i> (Fisch.) Bge. var. <i>mongholicus</i> (Bge.) Hsiao, <i>Astragalus membranaceus</i> (Fisch.) Bge., <i>Astragalus membranaceus</i> Bunge var. <i>mongholicus</i> Hsiao]<a href="http://www.ncbi.nlm.nih.gov/Taxonomy/Browser/wwwtax.cgi?lvl=0&id=649199" target="new">[NCBI link]</a><br/>[<i>Astragalus mongholicus</i> Bunge]			calycosin-7-O-β-D-glucopyranoside-6''-acetate			http://www.ncbi.nlm.nih.gov/pubmed/23639128
Astragali Radix	Astragalus Root	황기	黃芪	[<i>Astragalus membranaceus</i> Bunge, <i>Astragalus membranaceus</i> (Fisch.) Bge. var. <i>mongholicus</i> (Bge.) Hsiao, <i>Astragalus membranaceus</i> (Fisch.) Bge., <i>Astragalus membranaceus</i> Bunge var. <i>mongholicus</i> Hsiao]<a href="http://www.ncbi.nlm.nih.gov/Taxonomy/Browser/wwwtax.cgi?lvl=0&id=649199" target="new">[NCBI link]</a><br/>[<i>Astragalus mongholicus</i> Bunge]			(6aR,11aR)-10-hydroxy-3,9-dimethoxypterocarpan			http://www.ncbi.nlm.nih.gov/pubmed/23639128
Astragali Radix	Astragalus Root	황기	黃芪	[<i>Astragalus membranaceus</i> Bunge, <i>Astragalus membranaceus</i> (Fisch.) Bge. var. <i>mongholicus</i> (Bge.) Hsiao, <i>Astragalus membranaceus</i> (Fisch.) Bge., <i>Astragalus membranaceus</i> Bunge var. <i>mongholicus</i> Hsiao]<a href="http://www.ncbi.nlm.nih.gov/Taxonomy/Browser/wwwtax.cgi?lvl=0&id=649199" target="new">[NCBI link]</a><br/>[<i>Astragalus mongholicus</i> Bunge]			(6aR,11aR)-9,10-dimethoxypterocarpan-3-O-β-D-glucopyranoside-6''-acetate			http://www.ncbi.nlm.nih.gov/pubmed/23639128
Astragali Radix	Astragalus Root	황기	黃芪	[<i>Astragalus membranaceus</i> Bunge, <i>Astragalus membranaceus</i> (Fisch.) Bge. var. <i>mongholicus</i> (Bge.) Hsiao, <i>Astragalus membranaceus</i> (Fisch.) Bge., <i>Astragalus membranaceus</i> Bunge var. <i>mongholicus</i> Hsiao]<a href="http://www.ncbi.nlm.nih.gov/Taxonomy/Browser/wwwtax.cgi?lvl=0&id=649199" target="new">[NCBI link]</a><br/>[<i>Astragalus mongholicus</i> Bunge]			acetylastragaloside I		6067|8428|4514549	http://www.ncbi.nlm.nih.gov/pubmed/23639128
Astragali Radix	Astragalus Root	황기	黃芪	[<i>Astragalus membranaceus</i> Bunge, <i>Astragalus membranaceus</i> (Fisch.) Bge. var. <i>mongholicus</i> (Bge.) Hsiao, <i>Astragalus membranaceus</i> (Fisch.) Bge., <i>Astragalus membranaceus</i> Bunge var. <i>mongholicus</i> Hsiao]<a href="http://www.ncbi.nlm.nih.gov/Taxonomy/Browser/wwwtax.cgi?lvl=0&id=649199" target="new">[NCBI link]</a><br/>[<i>Astragalus mongholicus</i> Bunge]			formononetin	5280378	4444070	http://www.ncbi.nlm.nih.gov/pubmed/23639128
Astragali Radix	Astragalus Root	황기	黃芪	[<i>Astragalus membranaceus</i> Bunge, <i>Astragalus membranaceus</i> (Fisch.) Bge. var. <i>mongholicus</i> (Bge.) Hsiao, <i>Astragalus membranaceus</i> (Fisch.) Bge., <i>Astragalus membranaceus</i> Bunge var. <i>mongholicus</i> Hsiao]<a href="http://www.ncbi.nlm.nih.gov/Taxonomy/Browser/wwwtax.cgi?lvl=0&id=649199" target="new">[NCBI link]</a><br/>[<i>Astragalus mongholicus</i> Bunge]			(6aR,11aR)-3-hydroxy-9,10-dimethoxypterocarpan	14077830		http://www.ncbi.nlm.nih.gov/pubmed/23639128
Astragali Radix	Astragalus Root	황기	黃芪	[<i>Astragalus membranaceus</i> Bunge, <i>Astragalus membranaceus</i> (Fisch.) Bge. var. <i>mongholicus</i> (Bge.) Hsiao, <i>Astragalus membranaceus</i> (Fisch.) Bge., <i>Astragalus membranaceus</i> Bunge var. <i>mongholicus</i> Hsiao]<a href="http://www.ncbi.nlm.nih.gov/Taxonomy/Browser/wwwtax.cgi?lvl=0&id=649199" target="new">[NCBI link]</a><br/>[<i>Astragalus mongholicus</i> Bunge]			isoastragaloside II	60148655	30790842	http://www.ncbi.nlm.nih.gov/pubmed/23639128
Astragali Radix	Astragalus Root	황기	黃芪	[<i>Astragalus membranaceus</i> Bunge, <i>Astragalus membranaceus</i> (Fisch.) Bge. var. <i>mongholicus</i> (Bge.) Hsiao, <i>Astragalus membranaceus</i> (Fisch.) Bge., <i>Astragalus membranaceus</i> Bunge var. <i>mongholicus</i> Hsiao]<a href="http://www.ncbi.nlm.nih.gov/Taxonomy/Browser/wwwtax.cgi?lvl=0&id=649199" target="new">[NCBI link]</a><br/>[<i>Astragalus mongholicus</i> Bunge]			calycosin-7-O-β-D-glucopyranoside			http://www.ncbi.nlm.nih.gov/pubmed/23639128
Astragali Radix	Astragalus Root	황기	黃芪	[<i>Astragalus membranaceus</i> Bunge, <i>Astragalus membranaceus</i> (Fisch.) Bge. var. <i>mongholicus</i> (Bge.) Hsiao, <i>Astragalus membranaceus</i> (Fisch.) Bge., <i>Astragalus membranaceus</i> Bunge var. <i>mongholicus</i> Hsiao]<a href="http://www.ncbi.nlm.nih.gov/Taxonomy/Browser/wwwtax.cgi?lvl=0&id=649199" target="new">[NCBI link]</a><br/>[<i>Astragalus mongholicus</i> Bunge]			(3R)-2',3'-dihydroxy-7,4'-dimethoxyisoflavan		29332013	http://www.ncbi.nlm.nih.gov/pubmed/23639128
Astragali Radix	Astragalus Root	황기	黃芪	[<i>Astragalus membranaceus</i> Bunge, <i>Astragalus membranaceus</i> (Fisch.) Bge. var. <i>mongholicus</i> (Bge.) Hsiao, <i>Astragalus membranaceus</i> (Fisch.) Bge., <i>Astragalus membranaceus</i> Bunge var. <i>mongholicus</i> Hsiao]<a href="http://www.ncbi.nlm.nih.gov/Taxonomy/Browser/wwwtax.cgi?lvl=0&id=649199" target="new">[NCBI link]</a><br/>[<i>Astragalus mongholicus</i> Bunge]			astragaloside III	441905|71306916	390480|4885123|26324563	http://www.ncbi.nlm.nih.gov/pubmed/23639128
Astragali Radix	Astragalus Root	황기	黃芪	[<i>Astragalus membranaceus</i> Bunge, <i>Astragalus membranaceus</i> (Fisch.) Bge. var. <i>mongholicus</i> (Bge.) Hsiao, <i>Astragalus membranaceus</i> (Fisch.) Bge., <i>Astragalus membranaceus</i> Bunge var. <i>mongholicus</i> Hsiao]<a href="http://www.ncbi.nlm.nih.gov/Taxonomy/Browser/wwwtax.cgi?lvl=0&id=649199" target="new">[NCBI link]</a><br/>[<i>Astragalus mongholicus</i> Bunge]			calycosin	5280448	4444104	http://www.ncbi.nlm.nih.gov/pubmed/23639128
Astragali Radix	Astragalus Root	황기	黃芪	[<i>Astragalus membranaceus</i> Bunge, <i>Astragalus membranaceus</i> (Fisch.) Bge. var. <i>mongholicus</i> (Bge.) Hsiao, <i>Astragalus membranaceus</i> (Fisch.) Bge., <i>Astragalus membranaceus</i> Bunge var. <i>mongholicus</i> Hsiao]<a href="http://www.ncbi.nlm.nih.gov/Taxonomy/Browser/wwwtax.cgi?lvl=0&id=649199" target="new">[NCBI link]</a><br/>[<i>Astragalus mongholicus</i> Bunge]			agroastragaloside IV	101919089	395950	http://www.ncbi.nlm.nih.gov/pubmed/23639128
Astragali Radix	Astragalus Root	황기	黃芪	[<i>Astragalus membranaceus</i> Bunge, <i>Astragalus membranaceus</i> (Fisch.) Bge. var. <i>mongholicus</i> (Bge.) Hsiao, <i>Astragalus membranaceus</i> (Fisch.) Bge., <i>Astragalus membranaceus</i> Bunge var. <i>mongholicus</i> Hsiao]<a href="http://www.ncbi.nlm.nih.gov/Taxonomy/Browser/wwwtax.cgi?lvl=0&id=649199" target="new">[NCBI link]</a><br/>[<i>Astragalus mongholicus</i> Bunge]			isoastragaloside I	60148697	30790843	http://www.ncbi.nlm.nih.gov/pubmed/23639128
Astragali Radix	Astragalus Root	황기	黃芪	[<i>Astragalus membranaceus</i> Bunge, <i>Astragalus membranaceus</i> (Fisch.) Bge. var. <i>mongholicus</i> (Bge.) Hsiao, <i>Astragalus membranaceus</i> (Fisch.) Bge., <i>Astragalus membranaceus</i> Bunge var. <i>mongholicus</i> Hsiao]<a href="http://www.ncbi.nlm.nih.gov/Taxonomy/Browser/wwwtax.cgi?lvl=0&id=649199" target="new">[NCBI link]</a><br/>[<i>Astragalus mongholicus</i> Bunge]			formononetin	5280378	4444070	http://www.ncbi.nlm.nih.gov/pubmed/17165544
Astragali Radix	Astragalus Root	황기	黃芪	[<i>Astragalus membranaceus</i> Bunge, <i>Astragalus membranaceus</i> (Fisch.) Bge. var. <i>mongholicus</i> (Bge.) Hsiao, <i>Astragalus membranaceus</i> (Fisch.) Bge., <i>Astragalus membranaceus</i> Bunge var. <i>mongholicus</i> Hsiao]<a href="http://www.ncbi.nlm.nih.gov/Taxonomy/Browser/wwwtax.cgi?lvl=0&id=649199" target="new">[NCBI link]</a><br/>[<i>Astragalus mongholicus</i> Bunge]			9,10-dimethoxypterocarpan-3-O-β-D-glucoside			http://www.ncbi.nlm.nih.gov/pubmed/17165544
Astragali Radix	Astragalus Root	황기	黃芪	[<i>Astragalus membranaceus</i> Bunge, <i>Astragalus membranaceus</i> (Fisch.) Bge. var. <i>mongholicus</i> (Bge.) Hsiao, <i>Astragalus membranaceus</i> (Fisch.) Bge., <i>Astragalus membranaceus</i> Bunge var. <i>mongholicus</i> Hsiao]<a href="http://www.ncbi.nlm.nih.gov/Taxonomy/Browser/wwwtax.cgi?lvl=0&id=649199" target="new">[NCBI link]</a><br/>[<i>Astragalus mongholicus</i> Bunge]			astragaloside III	441905|71306916	390480|4885123|26324563	http://www.ncbi.nlm.nih.gov/pubmed/19160368
Astragali Radix	Astragalus Root	황기	黃芪	[<i>Astragalus membranaceus</i> Bunge, <i>Astragalus membranaceus</i> (Fisch.) Bge. var. <i>mongholicus</i> (Bge.) Hsiao, <i>Astragalus membranaceus</i> (Fisch.) Bge., <i>Astragalus membranaceus</i> Bunge var. <i>mongholicus</i> Hsiao]<a href="http://www.ncbi.nlm.nih.gov/Taxonomy/Browser/wwwtax.cgi?lvl=0&id=649199" target="new">[NCBI link]</a><br/>[<i>Astragalus mongholicus</i> Bunge]			astragaloside II	71306915	328040|10142662|24534070|30790840	http://www.ncbi.nlm.nih.gov/pubmed/19160368
Astragali Radix	Astragalus Root	황기	黃芪	[<i>Astragalus membranaceus</i> Bunge, <i>Astragalus membranaceus</i> (Fisch.) Bge. var. <i>mongholicus</i> (Bge.) Hsiao, <i>Astragalus membranaceus</i> (Fisch.) Bge., <i>Astragalus membranaceus</i> Bunge var. <i>mongholicus</i> Hsiao]<a href="http://www.ncbi.nlm.nih.gov/Taxonomy/Browser/wwwtax.cgi?lvl=0&id=649199" target="new">[NCBI link]</a><br/>[<i>Astragalus mongholicus</i> Bunge]			astragaloside IV	24720993|74787536|500122|13943297|71463944|77519853|158694|45006101|13943299	10259289	http://www.ncbi.nlm.nih.gov/pubmed/19160368
Astragali Radix	Astragalus Root	황기	黃芪	[<i>Astragalus membranaceus</i> Bunge, <i>Astragalus membranaceus</i> (Fisch.) Bge. var. <i>mongholicus</i> (Bge.) Hsiao, <i>Astragalus membranaceus</i> (Fisch.) Bge., <i>Astragalus membranaceus</i> Bunge var. <i>mongholicus</i> Hsiao]<a href="http://www.ncbi.nlm.nih.gov/Taxonomy/Browser/wwwtax.cgi?lvl=0&id=649199" target="new">[NCBI link]</a><br/>[<i>Astragalus mongholicus</i> Bunge]			astragaloside I	51346122	10142661|23340107|24534124|30790841	http://www.ncbi.nlm.nih.gov/pubmed/19160368
Astragali Radix	Astragalus Root	황기	黃芪	[<i>Astragalus membranaceus</i> Bunge, <i>Astragalus membranaceus</i> (Fisch.) Bge. var. <i>mongholicus</i> (Bge.) Hsiao, <i>Astragalus membranaceus</i> (Fisch.) Bge., <i>Astragalus membranaceus</i> Bunge var. <i>mongholicus</i> Hsiao]<a href="http://www.ncbi.nlm.nih.gov/Taxonomy/Browser/wwwtax.cgi?lvl=0&id=649199" target="new">[NCBI link]</a><br/>[<i>Astragalus mongholicus</i> Bunge]			10-hydroxy-3,9-dimethoxypterocarpan			http://www.ncbi.nlm.nih.gov/pubmed/19269477
Astragali Radix	Astragalus Root	황기	黃芪	[<i>Astragalus membranaceus</i> Bunge, <i>Astragalus membranaceus</i> (Fisch.) Bge. var. <i>mongholicus</i> (Bge.) Hsiao, <i>Astragalus membranaceus</i> (Fisch.) Bge., <i>Astragalus membranaceus</i> Bunge var. <i>mongholicus</i> Hsiao]<a href="http://www.ncbi.nlm.nih.gov/Taxonomy/Browser/wwwtax.cgi?lvl=0&id=649199" target="new">[NCBI link]</a><br/>[<i>Astragalus mongholicus</i> Bunge]			astragaloside II	71306915	328040|10142662|24534070|30790840	http://www.ncbi.nlm.nih.gov/pubmed/19269477
Astragali Radix	Astragalus Root	황기	黃芪	[<i>Astragalus membranaceus</i> Bunge, <i>Astragalus membranaceus</i> (Fisch.) Bge. var. <i>mongholicus</i> (Bge.) Hsiao, <i>Astragalus membranaceus</i> (Fisch.) Bge., <i>Astragalus membranaceus</i> Bunge var. <i>mongholicus</i> Hsiao]<a href="http://www.ncbi.nlm.nih.gov/Taxonomy/Browser/wwwtax.cgi?lvl=0&id=649199" target="new">[NCBI link]</a><br/>[<i>Astragalus mongholicus</i> Bunge]			calycosin-7-O-β-D-glycoside			http://www.ncbi.nlm.nih.gov/pubmed/19269477
Astragali Radix	Astragalus Root	황기	黃芪	[<i>Astragalus membranaceus</i> Bunge, <i>Astragalus membranaceus</i> (Fisch.) Bge. var. <i>mongholicus</i> (Bge.) Hsiao, <i>Astragalus membranaceus</i> (Fisch.) Bge., <i>Astragalus membranaceus</i> Bunge var. <i>mongholicus</i> Hsiao]<a href="http://www.ncbi.nlm.nih.gov/Taxonomy/Browser/wwwtax.cgi?lvl=0&id=649199" target="new">[NCBI link]</a><br/>[<i>Astragalus mongholicus</i> Bunge]			agroastragaloside III	101919088		http://www.ncbi.nlm.nih.gov/pubmed/19269477
Astragali Radix	Astragalus Root	황기	黃芪	[<i>Astragalus membranaceus</i> Bunge, <i>Astragalus membranaceus</i> (Fisch.) Bge. var. <i>mongholicus</i> (Bge.) Hsiao, <i>Astragalus membranaceus</i> (Fisch.) Bge., <i>Astragalus membranaceus</i> Bunge var. <i>mongholicus</i> Hsiao]<a href="http://www.ncbi.nlm.nih.gov/Taxonomy/Browser/wwwtax.cgi?lvl=0&id=649199" target="new">[NCBI link]</a><br/>[<i>Astragalus mongholicus</i> Bunge]			formononetin 7-O-β-D-glycoside-6''-O-malonate		4445025|4444070|21238954	http://www.ncbi.nlm.nih.gov/pubmed/19269477
Astragali Radix	Astragalus Root	황기	黃芪	[<i>Astragalus membranaceus</i> Bunge, <i>Astragalus membranaceus</i> (Fisch.) Bge. var. <i>mongholicus</i> (Bge.) Hsiao, <i>Astragalus membranaceus</i> (Fisch.) Bge., <i>Astragalus membranaceus</i> Bunge var. <i>mongholicus</i> Hsiao]<a href="http://www.ncbi.nlm.nih.gov/Taxonomy/Browser/wwwtax.cgi?lvl=0&id=649199" target="new">[NCBI link]</a><br/>[<i>Astragalus mongholicus</i> Bunge]			acetylastragaloside I		6067|8428|4514549	http://www.ncbi.nlm.nih.gov/pubmed/19269477
Astragali Radix	Astragalus Root	황기	黃芪	[<i>Astragalus membranaceus</i> Bunge, <i>Astragalus membranaceus</i> (Fisch.) Bge. var. <i>mongholicus</i> (Bge.) Hsiao, <i>Astragalus membranaceus</i> (Fisch.) Bge., <i>Astragalus membranaceus</i> Bunge var. <i>mongholicus</i> Hsiao]<a href="http://www.ncbi.nlm.nih.gov/Taxonomy/Browser/wwwtax.cgi?lvl=0&id=649199" target="new">[NCBI link]</a><br/>[<i>Astragalus mongholicus</i> Bunge]			ononin	442813	391135	http://www.ncbi.nlm.nih.gov/pubmed/19269477
Astragali Radix	Astragalus Root	황기	黃芪	[<i>Astragalus membranaceus</i> Bunge, <i>Astragalus membranaceus</i> (Fisch.) Bge. var. <i>mongholicus</i> (Bge.) Hsiao, <i>Astragalus membranaceus</i> (Fisch.) Bge., <i>Astragalus membranaceus</i> Bunge var. <i>mongholicus</i> Hsiao]<a href="http://www.ncbi.nlm.nih.gov/Taxonomy/Browser/wwwtax.cgi?lvl=0&id=649199" target="new">[NCBI link]</a><br/>[<i>Astragalus mongholicus</i> Bunge]			calycosin-7-O-β-D-glycoside-6''-O-malonate			http://www.ncbi.nlm.nih.gov/pubmed/19269477
Astragali Radix	Astragalus Root	황기	黃芪	[<i>Astragalus membranaceus</i> Bunge, <i>Astragalus membranaceus</i> (Fisch.) Bge. var. <i>mongholicus</i> (Bge.) Hsiao, <i>Astragalus membranaceus</i> (Fisch.) Bge., <i>Astragalus membranaceus</i> Bunge var. <i>mongholicus</i> Hsiao]<a href="http://www.ncbi.nlm.nih.gov/Taxonomy/Browser/wwwtax.cgi?lvl=0&id=649199" target="new">[NCBI link]</a><br/>[<i>Astragalus mongholicus</i> Bunge]			formononetin	5280378	4444070	http://www.ncbi.nlm.nih.gov/pubmed/15844518
Astragali Radix	Astragalus Root	황기	黃芪	[<i>Astragalus membranaceus</i> Bunge, <i>Astragalus membranaceus</i> (Fisch.) Bge. var. <i>mongholicus</i> (Bge.) Hsiao, <i>Astragalus membranaceus</i> (Fisch.) Bge., <i>Astragalus membranaceus</i> Bunge var. <i>mongholicus</i> Hsiao]<a href="http://www.ncbi.nlm.nih.gov/Taxonomy/Browser/wwwtax.cgi?lvl=0&id=649199" target="new">[NCBI link]</a><br/>[<i>Astragalus mongholicus</i> Bunge]			ononin	442813	391135	http://www.ncbi.nlm.nih.gov/pubmed/15844518
Astragali Radix	Astragalus Root	황기	黃芪	[<i>Astragalus membranaceus</i> Bunge, <i>Astragalus membranaceus</i> (Fisch.) Bge. var. <i>mongholicus</i> (Bge.) Hsiao, <i>Astragalus membranaceus</i> (Fisch.) Bge., <i>Astragalus membranaceus</i> Bunge var. <i>mongholicus</i> Hsiao]<a href="http://www.ncbi.nlm.nih.gov/Taxonomy/Browser/wwwtax.cgi?lvl=0&id=649199" target="new">[NCBI link]</a><br/>[<i>Astragalus mongholicus</i> Bunge]			calycosin	5280448	4444104	http://www.ncbi.nlm.nih.gov/pubmed/12198969
Astragali Radix	Astragalus Root	황기	黃芪	[<i>Astragalus membranaceus</i> Bunge, <i>Astragalus membranaceus</i> (Fisch.) Bge. var. <i>mongholicus</i> (Bge.) Hsiao, <i>Astragalus membranaceus</i> (Fisch.) Bge., <i>Astragalus membranaceus</i> Bunge var. <i>mongholicus</i> Hsiao]<a href="http://www.ncbi.nlm.nih.gov/Taxonomy/Browser/wwwtax.cgi?lvl=0&id=649199" target="new">[NCBI link]</a><br/>[<i>Astragalus mongholicus</i> Bunge]			adenosine	60961	54923	http://www.ncbi.nlm.nih.gov/pubmed/16370311
Astragali Radix	Astragalus Root	황기	黃芪	[<i>Astragalus membranaceus</i> Bunge, <i>Astragalus membranaceus</i> (Fisch.) Bge. var. <i>mongholicus</i> (Bge.) Hsiao, <i>Astragalus membranaceus</i> (Fisch.) Bge., <i>Astragalus membranaceus</i> Bunge var. <i>mongholicus</i> Hsiao]<a href="http://www.ncbi.nlm.nih.gov/Taxonomy/Browser/wwwtax.cgi?lvl=0&id=649199" target="new">[NCBI link]</a><br/>[<i>Astragalus mongholicus</i> Bunge]			saccharose	5988	5768	http://www.ncbi.nlm.nih.gov/pubmed/16370311
Astragali Radix	Astragalus Root	황기	黃芪	[<i>Astragalus membranaceus</i> Bunge, <i>Astragalus membranaceus</i> (Fisch.) Bge. var. <i>mongholicus</i> (Bge.) Hsiao, <i>Astragalus membranaceus</i> (Fisch.) Bge., <i>Astragalus membranaceus</i> Bunge var. <i>mongholicus</i> Hsiao]<a href="http://www.ncbi.nlm.nih.gov/Taxonomy/Browser/wwwtax.cgi?lvl=0&id=649199" target="new">[NCBI link]</a><br/>[<i>Astragalus mongholicus</i> Bunge]			calycosin-7-O-β-D-glucoside			http://www.ncbi.nlm.nih.gov/pubmed/16370311
Astragali Radix	Astragalus Root	황기	黃芪	[<i>Astragalus membranaceus</i> Bunge, <i>Astragalus membranaceus</i> (Fisch.) Bge. var. <i>mongholicus</i> (Bge.) Hsiao, <i>Astragalus membranaceus</i> (Fisch.) Bge., <i>Astragalus membranaceus</i> Bunge var. <i>mongholicus</i> Hsiao]<a href="http://www.ncbi.nlm.nih.gov/Taxonomy/Browser/wwwtax.cgi?lvl=0&id=649199" target="new">[NCBI link]</a><br/>[<i>Astragalus mongholicus</i> Bunge]			calycosin	5280448	4444104	http://www.ncbi.nlm.nih.gov/pubmed/16370311
Astragali Radix	Astragalus Root	황기	黃芪	[<i>Astragalus membranaceus</i> Bunge, <i>Astragalus membranaceus</i> (Fisch.) Bge. var. <i>mongholicus</i> (Bge.) Hsiao, <i>Astragalus membranaceus</i> (Fisch.) Bge., <i>Astragalus membranaceus</i> Bunge var. <i>mongholicus</i> Hsiao]<a href="http://www.ncbi.nlm.nih.gov/Taxonomy/Browser/wwwtax.cgi?lvl=0&id=649199" target="new">[NCBI link]</a><br/>[<i>Astragalus mongholicus</i> Bunge]			β-sitoster			http://www.ncbi.nlm.nih.gov/pubmed/16370311
Astragali Radix	Astragalus Root	황기	黃芪	[<i>Astragalus membranaceus</i> Bunge, <i>Astragalus membranaceus</i> (Fisch.) Bge. var. <i>mongholicus</i> (Bge.) Hsiao, <i>Astragalus membranaceus</i> (Fisch.) Bge., <i>Astragalus membranaceus</i> Bunge var. <i>mongholicus</i> Hsiao]<a href="http://www.ncbi.nlm.nih.gov/Taxonomy/Browser/wwwtax.cgi?lvl=0&id=649199" target="new">[NCBI link]</a><br/>[<i>Astragalus mongholicus</i> Bunge]			formononetin	5280378	4444070	http://www.ncbi.nlm.nih.gov/pubmed/16370311
Astragali Radix	Astragalus Root	황기	黃芪	[<i>Astragalus membranaceus</i> Bunge, <i>Astragalus membranaceus</i> (Fisch.) Bge. var. <i>mongholicus</i> (Bge.) Hsiao, <i>Astragalus membranaceus</i> (Fisch.) Bge., <i>Astragalus membranaceus</i> Bunge var. <i>mongholicus</i> Hsiao]<a href="http://www.ncbi.nlm.nih.gov/Taxonomy/Browser/wwwtax.cgi?lvl=0&id=649199" target="new">[NCBI link]</a><br/>[<i>Astragalus mongholicus</i> Bunge]			ononin	442813	391135	http://www.ncbi.nlm.nih.gov/pubmed/16370311
Astragali Radix	Astragalus Root	황기	黃芪	[<i>Astragalus membranaceus</i> Bunge, <i>Astragalus membranaceus</i> (Fisch.) Bge. var. <i>mongholicus</i> (Bge.) Hsiao, <i>Astragalus membranaceus</i> (Fisch.) Bge., <i>Astragalus membranaceus</i> Bunge var. <i>mongholicus</i> Hsiao]<a href="http://www.ncbi.nlm.nih.gov/Taxonomy/Browser/wwwtax.cgi?lvl=0&id=649199" target="new">[NCBI link]</a><br/>[<i>Astragalus mongholicus</i> Bunge]			daucosterol	5742590	4674825	http://www.ncbi.nlm.nih.gov/pubmed/16370311
Astragali Radix	Astragalus Root	황기	黃芪	[<i>Astragalus membranaceus</i> Bunge, <i>Astragalus membranaceus</i> (Fisch.) Bge. var. <i>mongholicus</i> (Bge.) Hsiao, <i>Astragalus membranaceus</i> (Fisch.) Bge., <i>Astragalus membranaceus</i> Bunge var. <i>mongholicus</i> Hsiao]<a href="http://www.ncbi.nlm.nih.gov/Taxonomy/Browser/wwwtax.cgi?lvl=0&id=649199" target="new">[NCBI link]</a><br/>[<i>Astragalus mongholicus</i> Bunge]			9,10-dimethoxypterocarpan-3-O-β-D-glucoside			http://www.ncbi.nlm.nih.gov/pubmed/16370311
Astragali Radix	Astragalus Root	황기	黃芪	[<i>Astragalus membranaceus</i> Bunge, <i>Astragalus membranaceus</i> (Fisch.) Bge. var. <i>mongholicus</i> (Bge.) Hsiao, <i>Astragalus membranaceus</i> (Fisch.) Bge., <i>Astragalus membranaceus</i> Bunge var. <i>mongholicus</i> Hsiao]<a href="http://www.ncbi.nlm.nih.gov/Taxonomy/Browser/wwwtax.cgi?lvl=0&id=649199" target="new">[NCBI link]</a><br/>[<i>Astragalus mongholicus</i> Bunge]			pinitol	5319730|164619|230881|151108	144315|10369209|20120106	http://www.ncbi.nlm.nih.gov/pubmed/16370311
Astragali Radix	Astragalus Root	황기	黃芪	[<i>Astragalus membranaceus</i> Bunge, <i>Astragalus membranaceus</i> (Fisch.) Bge. var. <i>mongholicus</i> (Bge.) Hsiao, <i>Astragalus membranaceus</i> (Fisch.) Bge., <i>Astragalus membranaceus</i> Bunge var. <i>mongholicus</i> Hsiao]<a href="http://www.ncbi.nlm.nih.gov/Taxonomy/Browser/wwwtax.cgi?lvl=0&id=649199" target="new">[NCBI link]</a><br/>[<i>Astragalus mongholicus</i> Bunge]			calycosin-7-O-β-D-glucoside			http://www.ncbi.nlm.nih.gov/pubmed/18069702
Astragali Radix	Astragalus Root	황기	黃芪	[<i>Astragalus membranaceus</i> Bunge, <i>Astragalus membranaceus</i> (Fisch.) Bge. var. <i>mongholicus</i> (Bge.) Hsiao, <i>Astragalus membranaceus</i> (Fisch.) Bge., <i>Astragalus membranaceus</i> Bunge var. <i>mongholicus</i> Hsiao]<a href="http://www.ncbi.nlm.nih.gov/Taxonomy/Browser/wwwtax.cgi?lvl=0&id=649199" target="new">[NCBI link]</a><br/>[<i>Astragalus mongholicus</i> Bunge]			astragaloside IV	24720993|74787536|500122|13943297|71463944|77519853|158694|45006101|13943299	10259289	http://www.ncbi.nlm.nih.gov/pubmed/23639128
Astragali Radix	Astragalus Root	황기	黃芪	[<i>Astragalus membranaceus</i> Bunge, <i>Astragalus membranaceus</i> (Fisch.) Bge. var. <i>mongholicus</i> (Bge.) Hsiao, <i>Astragalus membranaceus</i> (Fisch.) Bge., <i>Astragalus membranaceus</i> Bunge var. <i>mongholicus</i> Hsiao]<a href="http://www.ncbi.nlm.nih.gov/Taxonomy/Browser/wwwtax.cgi?lvl=0&id=649199" target="new">[NCBI link]</a><br/>[<i>Astragalus mongholicus</i> Bunge]			astragaloside I	51346122	10142661|23340107|24534124|30790841	http://www.ncbi.nlm.nih.gov/pubmed/23639128
Astragali Radix	Astragalus Root	황기	黃芪	[<i>Astragalus membranaceus</i> Bunge, <i>Astragalus membranaceus</i> (Fisch.) Bge. var. <i>mongholicus</i> (Bge.) Hsiao, <i>Astragalus membranaceus</i> (Fisch.) Bge., <i>Astragalus membranaceus</i> Bunge var. <i>mongholicus</i> Hsiao]<a href="http://www.ncbi.nlm.nih.gov/Taxonomy/Browser/wwwtax.cgi?lvl=0&id=649199" target="new">[NCBI link]</a><br/>[<i>Astragalus mongholicus</i> Bunge]			formononetin 7-O-β-D-glucopyranoside		4445025|4444070|21238954	http://www.ncbi.nlm.nih.gov/pubmed/23639128
Astragali Radix	Astragalus Root	황기	黃芪	[<i>Astragalus membranaceus</i> Bunge, <i>Astragalus membranaceus</i> (Fisch.) Bge. var. <i>mongholicus</i> (Bge.) Hsiao, <i>Astragalus membranaceus</i> (Fisch.) Bge., <i>Astragalus membranaceus</i> Bunge var. <i>mongholicus</i> Hsiao]<a href="http://www.ncbi.nlm.nih.gov/Taxonomy/Browser/wwwtax.cgi?lvl=0&id=649199" target="new">[NCBI link]</a><br/>[<i>Astragalus mongholicus</i> Bunge]			isoastragaloside IV	102393334	395950	http://www.ncbi.nlm.nih.gov/pubmed/23639128
Astragali Radix	Astragalus Root	황기	黃芪	[<i>Astragalus membranaceus</i> Bunge, <i>Astragalus membranaceus</i> (Fisch.) Bge. var. <i>mongholicus</i> (Bge.) Hsiao, <i>Astragalus membranaceus</i> (Fisch.) Bge., <i>Astragalus membranaceus</i> Bunge var. <i>mongholicus</i> Hsiao]<a href="http://www.ncbi.nlm.nih.gov/Taxonomy/Browser/wwwtax.cgi?lvl=0&id=649199" target="new">[NCBI link]</a><br/>[<i>Astragalus mongholicus</i> Bunge]			calycosin-7-O-β-D-glucopyranoside			http://www.ncbi.nlm.nih.gov/pubmed/21881225
Astragali Radix	Astragalus Root	황기	黃芪	[<i>Astragalus membranaceus</i> Bunge, <i>Astragalus membranaceus</i> (Fisch.) Bge. var. <i>mongholicus</i> (Bge.) Hsiao, <i>Astragalus membranaceus</i> (Fisch.) Bge., <i>Astragalus membranaceus</i> Bunge var. <i>mongholicus</i> Hsiao]<a href="http://www.ncbi.nlm.nih.gov/Taxonomy/Browser/wwwtax.cgi?lvl=0&id=649199" target="new">[NCBI link]</a><br/>[<i>Astragalus mongholicus</i> Bunge]			astragaloside III	441905|71306916	390480|4885123|26324563	http://www.ncbi.nlm.nih.gov/pubmed/21881225
Astragali Radix	Astragalus Root	황기	黃芪	[<i>Astragalus membranaceus</i> Bunge, <i>Astragalus membranaceus</i> (Fisch.) Bge. var. <i>mongholicus</i> (Bge.) Hsiao, <i>Astragalus membranaceus</i> (Fisch.) Bge., <i>Astragalus membranaceus</i> Bunge var. <i>mongholicus</i> Hsiao]<a href="http://www.ncbi.nlm.nih.gov/Taxonomy/Browser/wwwtax.cgi?lvl=0&id=649199" target="new">[NCBI link]</a><br/>[<i>Astragalus mongholicus</i> Bunge]			astragaloside II	71306915	328040|10142662|24534070|30790840	http://www.ncbi.nlm.nih.gov/pubmed/21881225
Astragali Radix	Astragalus Root	황기	黃芪	[<i>Astragalus membranaceus</i> Bunge, <i>Astragalus membranaceus</i> (Fisch.) Bge. var. <i>mongholicus</i> (Bge.) Hsiao, <i>Astragalus membranaceus</i> (Fisch.) Bge., <i>Astragalus membranaceus</i> Bunge var. <i>mongholicus</i> Hsiao]<a href="http://www.ncbi.nlm.nih.gov/Taxonomy/Browser/wwwtax.cgi?lvl=0&id=649199" target="new">[NCBI link]</a><br/>[<i>Astragalus mongholicus</i> Bunge]			calycosin	5280448	4444104	http://www.ncbi.nlm.nih.gov/pubmed/21881225
Astragali Radix	Astragalus Root	황기	黃芪	[<i>Astragalus membranaceus</i> Bunge, <i>Astragalus membranaceus</i> (Fisch.) Bge. var. <i>mongholicus</i> (Bge.) Hsiao, <i>Astragalus membranaceus</i> (Fisch.) Bge., <i>Astragalus membranaceus</i> Bunge var. <i>mongholicus</i> Hsiao]<a href="http://www.ncbi.nlm.nih.gov/Taxonomy/Browser/wwwtax.cgi?lvl=0&id=649199" target="new">[NCBI link]</a><br/>[<i>Astragalus mongholicus</i> Bunge]			astragaloside IV	24720993|74787536|500122|13943297|71463944|77519853|158694|45006101|13943299	10259289	http://www.ncbi.nlm.nih.gov/pubmed/21881225
Astragali Radix	Astragalus Root	황기	黃芪	[<i>Astragalus membranaceus</i> Bunge, <i>Astragalus membranaceus</i> (Fisch.) Bge. var. <i>mongholicus</i> (Bge.) Hsiao, <i>Astragalus membranaceus</i> (Fisch.) Bge., <i>Astragalus membranaceus</i> Bunge var. <i>mongholicus</i> Hsiao]<a href="http://www.ncbi.nlm.nih.gov/Taxonomy/Browser/wwwtax.cgi?lvl=0&id=649199" target="new">[NCBI link]</a><br/>[<i>Astragalus mongholicus</i> Bunge]			formononetin	5280378	4444070	http://www.ncbi.nlm.nih.gov/pubmed/21881225
Astragali Radix	Astragalus Root	황기	黃芪	[<i>Astragalus membranaceus</i> Bunge, <i>Astragalus membranaceus</i> (Fisch.) Bge. var. <i>mongholicus</i> (Bge.) Hsiao, <i>Astragalus membranaceus</i> (Fisch.) Bge., <i>Astragalus membranaceus</i> Bunge var. <i>mongholicus</i> Hsiao]<a href="http://www.ncbi.nlm.nih.gov/Taxonomy/Browser/wwwtax.cgi?lvl=0&id=649199" target="new">[NCBI link]</a><br/>[<i>Astragalus mongholicus</i> Bunge]			astragaloside I	51346122	10142661|23340107|24534124|30790841	http://www.ncbi.nlm.nih.gov/pubmed/21881225
Astragali Radix	Astragalus Root	황기	黃芪	[<i>Astragalus membranaceus</i> Bunge, <i>Astragalus membranaceus</i> (Fisch.) Bge. var. <i>mongholicus</i> (Bge.) Hsiao, <i>Astragalus membranaceus</i> (Fisch.) Bge., <i>Astragalus membranaceus</i> Bunge var. <i>mongholicus</i> Hsiao]<a href="http://www.ncbi.nlm.nih.gov/Taxonomy/Browser/wwwtax.cgi?lvl=0&id=649199" target="new">[NCBI link]</a><br/>[<i>Astragalus mongholicus</i> Bunge]			ononin	442813	391135	http://www.ncbi.nlm.nih.gov/pubmed/21881225
Astragali Radix	Astragalus Root	황기	黃芪	[<i>Astragalus membranaceus</i> Bunge, <i>Astragalus membranaceus</i> (Fisch.) Bge. var. <i>mongholicus</i> (Bge.) Hsiao, <i>Astragalus membranaceus</i> (Fisch.) Bge., <i>Astragalus membranaceus</i> Bunge var. <i>mongholicus</i> Hsiao]<a href="http://www.ncbi.nlm.nih.gov/Taxonomy/Browser/wwwtax.cgi?lvl=0&id=649199" target="new">[NCBI link]</a><br/>[<i>Astragalus mongholicus</i> Bunge]			(6aR,11aR)-3-hydroxy-9,10-dimethoxypterocarpan-3-O-β-D-glucopyranoside			http://www.ncbi.nlm.nih.gov/pubmed/23397722
Astragali Radix	Astragalus Root	황기	黃芪	[<i>Astragalus membranaceus</i> Bunge, <i>Astragalus membranaceus</i> (Fisch.) Bge. var. <i>mongholicus</i> (Bge.) Hsiao, <i>Astragalus membranaceus</i> (Fisch.) Bge., <i>Astragalus membranaceus</i> Bunge var. <i>mongholicus</i> Hsiao]<a href="http://www.ncbi.nlm.nih.gov/Taxonomy/Browser/wwwtax.cgi?lvl=0&id=649199" target="new">[NCBI link]</a><br/>[<i>Astragalus mongholicus</i> Bunge]			formononetin	5280378	4444070	http://www.ncbi.nlm.nih.gov/pubmed/23397722
Astragali Radix	Astragalus Root	황기	黃芪	[<i>Astragalus membranaceus</i> Bunge, <i>Astragalus membranaceus</i> (Fisch.) Bge. var. <i>mongholicus</i> (Bge.) Hsiao, <i>Astragalus membranaceus</i> (Fisch.) Bge., <i>Astragalus membranaceus</i> Bunge var. <i>mongholicus</i> Hsiao]<a href="http://www.ncbi.nlm.nih.gov/Taxonomy/Browser/wwwtax.cgi?lvl=0&id=649199" target="new">[NCBI link]</a><br/>[<i>Astragalus mongholicus</i> Bunge]			astragaloside VII	14241100	10142667	http://www.ncbi.nlm.nih.gov/pubmed/19269477
Astragali Radix	Astragalus Root	황기	黃芪	[<i>Astragalus membranaceus</i> Bunge, <i>Astragalus membranaceus</i> (Fisch.) Bge. var. <i>mongholicus</i> (Bge.) Hsiao, <i>Astragalus membranaceus</i> (Fisch.) Bge., <i>Astragalus membranaceus</i> Bunge var. <i>mongholicus</i> Hsiao]<a href="http://www.ncbi.nlm.nih.gov/Taxonomy/Browser/wwwtax.cgi?lvl=0&id=649199" target="new">[NCBI link]</a><br/>[<i>Astragalus mongholicus</i> Bunge]			astraisoflavan-7-O-β-D-glycoside-6''-O-malonate			http://www.ncbi.nlm.nih.gov/pubmed/19269477
Astragali Radix	Astragalus Root	황기	黃芪	[<i>Astragalus membranaceus</i> Bunge, <i>Astragalus membranaceus</i> (Fisch.) Bge. var. <i>mongholicus</i> (Bge.) Hsiao, <i>Astragalus membranaceus</i> (Fisch.) Bge., <i>Astragalus membranaceus</i> Bunge var. <i>mongholicus</i> Hsiao]<a href="http://www.ncbi.nlm.nih.gov/Taxonomy/Browser/wwwtax.cgi?lvl=0&id=649199" target="new">[NCBI link]</a><br/>[<i>Astragalus mongholicus</i> Bunge]			cycloastragenol	44144539|13943286|53486374|134801|13943287|13943288	10252332	http://www.ncbi.nlm.nih.gov/pubmed/19269477
Astragali Radix	Astragalus Root	황기	黃芪	[<i>Astragalus membranaceus</i> Bunge, <i>Astragalus membranaceus</i> (Fisch.) Bge. var. <i>mongholicus</i> (Bge.) Hsiao, <i>Astragalus membranaceus</i> (Fisch.) Bge., <i>Astragalus membranaceus</i> Bunge var. <i>mongholicus</i> Hsiao]<a href="http://www.ncbi.nlm.nih.gov/Taxonomy/Browser/wwwtax.cgi?lvl=0&id=649199" target="new">[NCBI link]</a><br/>[<i>Astragalus mongholicus</i> Bunge]			biochanin-A	25203224|5280373	4444068|21239103	http://www.ncbi.nlm.nih.gov/pubmed/19269477
Astragali Radix	Astragalus Root	황기	黃芪	[<i>Astragalus membranaceus</i> Bunge, <i>Astragalus membranaceus</i> (Fisch.) Bge. var. <i>mongholicus</i> (Bge.) Hsiao, <i>Astragalus membranaceus</i> (Fisch.) Bge., <i>Astragalus membranaceus</i> Bunge var. <i>mongholicus</i> Hsiao]<a href="http://www.ncbi.nlm.nih.gov/Taxonomy/Browser/wwwtax.cgi?lvl=0&id=649199" target="new">[NCBI link]</a><br/>[<i>Astragalus mongholicus</i> Bunge]			agroastragaloside IV	101919089	395950	http://www.ncbi.nlm.nih.gov/pubmed/19269477
Astragali Radix	Astragalus Root	황기	黃芪	[<i>Astragalus membranaceus</i> Bunge, <i>Astragalus membranaceus</i> (Fisch.) Bge. var. <i>mongholicus</i> (Bge.) Hsiao, <i>Astragalus membranaceus</i> (Fisch.) Bge., <i>Astragalus membranaceus</i> Bunge var. <i>mongholicus</i> Hsiao]<a href="http://www.ncbi.nlm.nih.gov/Taxonomy/Browser/wwwtax.cgi?lvl=0&id=649199" target="new">[NCBI link]</a><br/>[<i>Astragalus mongholicus</i> Bunge]			isoastragaloside I	60148697	30790843	http://www.ncbi.nlm.nih.gov/pubmed/19269477
Astragali Radix	Astragalus Root	황기	黃芪	[<i>Astragalus membranaceus</i> Bunge, <i>Astragalus membranaceus</i> (Fisch.) Bge. var. <i>mongholicus</i> (Bge.) Hsiao, <i>Astragalus membranaceus</i> (Fisch.) Bge., <i>Astragalus membranaceus</i> Bunge var. <i>mongholicus</i> Hsiao]<a href="http://www.ncbi.nlm.nih.gov/Taxonomy/Browser/wwwtax.cgi?lvl=0&id=649199" target="new">[NCBI link]</a><br/>[<i>Astragalus mongholicus</i> Bunge]			astrapterocarpan-3-O-β-D-glycoside-6''-O-malonate			http://www.ncbi.nlm.nih.gov/pubmed/19269477
Astragali Radix	Astragalus Root	황기	黃芪	[<i>Astragalus membranaceus</i> Bunge, <i>Astragalus membranaceus</i> (Fisch.) Bge. var. <i>mongholicus</i> (Bge.) Hsiao, <i>Astragalus membranaceus</i> (Fisch.) Bge., <i>Astragalus membranaceus</i> Bunge var. <i>mongholicus</i> Hsiao]<a href="http://www.ncbi.nlm.nih.gov/Taxonomy/Browser/wwwtax.cgi?lvl=0&id=649199" target="new">[NCBI link]</a><br/>[<i>Astragalus mongholicus</i> Bunge]			odoratin	13965473	2338384|4478400|23326363	http://www.ncbi.nlm.nih.gov/pubmed/19269477
Astragali Radix	Astragalus Root	황기	黃芪	[<i>Astragalus membranaceus</i> Bunge, <i>Astragalus membranaceus</i> (Fisch.) Bge. var. <i>mongholicus</i> (Bge.) Hsiao, <i>Astragalus membranaceus</i> (Fisch.) Bge., <i>Astragalus membranaceus</i> Bunge var. <i>mongholicus</i> Hsiao]<a href="http://www.ncbi.nlm.nih.gov/Taxonomy/Browser/wwwtax.cgi?lvl=0&id=649199" target="new">[NCBI link]</a><br/>[<i>Astragalus mongholicus</i> Bunge]			5-hydroxy-4'-methoxyisoflavone-7-O-β-D-glycoside-6''-O-malonate			http://www.ncbi.nlm.nih.gov/pubmed/19269477
Astragali Radix	Astragalus Root	황기	黃芪	[<i>Astragalus membranaceus</i> Bunge, <i>Astragalus membranaceus</i> (Fisch.) Bge. var. <i>mongholicus</i> (Bge.) Hsiao, <i>Astragalus membranaceus</i> (Fisch.) Bge., <i>Astragalus membranaceus</i> Bunge var. <i>mongholicus</i> Hsiao]<a href="http://www.ncbi.nlm.nih.gov/Taxonomy/Browser/wwwtax.cgi?lvl=0&id=649199" target="new">[NCBI link]</a><br/>[<i>Astragalus mongholicus</i> Bunge]			2'-hydroxy-3',4'-dimethoxyisoflavan-7-O-β-D-glycoside			http://www.ncbi.nlm.nih.gov/pubmed/19269477
Astragali Radix	Astragalus Root	황기	黃芪	[<i>Astragalus membranaceus</i> Bunge, <i>Astragalus membranaceus</i> (Fisch.) Bge. var. <i>mongholicus</i> (Bge.) Hsiao, <i>Astragalus membranaceus</i> (Fisch.) Bge., <i>Astragalus membranaceus</i> Bunge var. <i>mongholicus</i> Hsiao]<a href="http://www.ncbi.nlm.nih.gov/Taxonomy/Browser/wwwtax.cgi?lvl=0&id=649199" target="new">[NCBI link]</a><br/>[<i>Astragalus mongholicus</i> Bunge]			3-hydroxy-9,10-dimethoxypterocarpan	5319733	4477965	http://www.ncbi.nlm.nih.gov/pubmed/19269477
Astragali Radix	Astragalus Root	황기	黃芪	[<i>Astragalus membranaceus</i> Bunge, <i>Astragalus membranaceus</i> (Fisch.) Bge. var. <i>mongholicus</i> (Bge.) Hsiao, <i>Astragalus membranaceus</i> (Fisch.) Bge., <i>Astragalus membranaceus</i> Bunge var. <i>mongholicus</i> Hsiao]<a href="http://www.ncbi.nlm.nih.gov/Taxonomy/Browser/wwwtax.cgi?lvl=0&id=649199" target="new">[NCBI link]</a><br/>[<i>Astragalus mongholicus</i> Bunge]			astragaloside VI	71448940	4885129	http://www.ncbi.nlm.nih.gov/pubmed/19269477
Astragali Radix	Astragalus Root	황기	黃芪	[<i>Astragalus membranaceus</i> Bunge, <i>Astragalus membranaceus</i> (Fisch.) Bge. var. <i>mongholicus</i> (Bge.) Hsiao, <i>Astragalus membranaceus</i> (Fisch.) Bge., <i>Astragalus membranaceus</i> Bunge var. <i>mongholicus</i> Hsiao]<a href="http://www.ncbi.nlm.nih.gov/Taxonomy/Browser/wwwtax.cgi?lvl=0&id=649199" target="new">[NCBI link]</a><br/>[<i>Astragalus mongholicus</i> Bunge]			7,2'-dihydroxy-3',4'-dimethoxyisoflavan	602152	523468	http://www.ncbi.nlm.nih.gov/pubmed/19269477
Astragali Radix	Astragalus Root	황기	黃芪	[<i>Astragalus membranaceus</i> Bunge, <i>Astragalus membranaceus</i> (Fisch.) Bge. var. <i>mongholicus</i> (Bge.) Hsiao, <i>Astragalus membranaceus</i> (Fisch.) Bge., <i>Astragalus membranaceus</i> Bunge var. <i>mongholicus</i> Hsiao]<a href="http://www.ncbi.nlm.nih.gov/Taxonomy/Browser/wwwtax.cgi?lvl=0&id=649199" target="new">[NCBI link]</a><br/>[<i>Astragalus mongholicus</i> Bunge]			astragaloside II	71306915	328040|10142662|24534070|30790840	http://www.ncbi.nlm.nih.gov/pubmed/18069702
Astragali Radix	Astragalus Root	황기	黃芪	[<i>Astragalus membranaceus</i> Bunge, <i>Astragalus membranaceus</i> (Fisch.) Bge. var. <i>mongholicus</i> (Bge.) Hsiao, <i>Astragalus membranaceus</i> (Fisch.) Bge., <i>Astragalus membranaceus</i> Bunge var. <i>mongholicus</i> Hsiao]<a href="http://www.ncbi.nlm.nih.gov/Taxonomy/Browser/wwwtax.cgi?lvl=0&id=649199" target="new">[NCBI link]</a><br/>[<i>Astragalus mongholicus</i> Bunge]			acetylastragaloside I		6067|8428|4514549	http://www.ncbi.nlm.nih.gov/pubmed/18069702
Astragali Radix	Astragalus Root	황기	黃芪	[<i>Astragalus membranaceus</i> Bunge, <i>Astragalus membranaceus</i> (Fisch.) Bge. var. <i>mongholicus</i> (Bge.) Hsiao, <i>Astragalus membranaceus</i> (Fisch.) Bge., <i>Astragalus membranaceus</i> Bunge var. <i>mongholicus</i> Hsiao]<a href="http://www.ncbi.nlm.nih.gov/Taxonomy/Browser/wwwtax.cgi?lvl=0&id=649199" target="new">[NCBI link]</a><br/>[<i>Astragalus mongholicus</i> Bunge]			formononetin	5280378	4444070	http://www.ncbi.nlm.nih.gov/pubmed/18069702
Astragali Radix	Astragalus Root	황기	黃芪	[<i>Astragalus membranaceus</i> Bunge, <i>Astragalus membranaceus</i> (Fisch.) Bge. var. <i>mongholicus</i> (Bge.) Hsiao, <i>Astragalus membranaceus</i> (Fisch.) Bge., <i>Astragalus membranaceus</i> Bunge var. <i>mongholicus</i> Hsiao]<a href="http://www.ncbi.nlm.nih.gov/Taxonomy/Browser/wwwtax.cgi?lvl=0&id=649199" target="new">[NCBI link]</a><br/>[<i>Astragalus mongholicus</i> Bunge]			ononin	442813	391135	http://www.ncbi.nlm.nih.gov/pubmed/18069702
Astragali Radix	Astragalus Root	황기	黃芪	[<i>Astragalus membranaceus</i> Bunge, <i>Astragalus membranaceus</i> (Fisch.) Bge. var. <i>mongholicus</i> (Bge.) Hsiao, <i>Astragalus membranaceus</i> (Fisch.) Bge., <i>Astragalus membranaceus</i> Bunge var. <i>mongholicus</i> Hsiao]<a href="http://www.ncbi.nlm.nih.gov/Taxonomy/Browser/wwwtax.cgi?lvl=0&id=649199" target="new">[NCBI link]</a><br/>[<i>Astragalus mongholicus</i> Bunge]			astramembrannin II		5374134	http://www.ncbi.nlm.nih.gov/pubmed/18069702
Astragali Radix	Astragalus Root	황기	黃芪	[<i>Astragalus membranaceus</i> Bunge, <i>Astragalus membranaceus</i> (Fisch.) Bge. var. <i>mongholicus</i> (Bge.) Hsiao, <i>Astragalus membranaceus</i> (Fisch.) Bge., <i>Astragalus membranaceus</i> Bunge var. <i>mongholicus</i> Hsiao]<a href="http://www.ncbi.nlm.nih.gov/Taxonomy/Browser/wwwtax.cgi?lvl=0&id=649199" target="new">[NCBI link]</a><br/>[<i>Astragalus mongholicus</i> Bunge]			rutin	5280805	4444362|4444362	http://www.ncbi.nlm.nih.gov/pubmed/18069702
Astragali Radix	Astragalus Root	황기	黃芪	[<i>Astragalus membranaceus</i> Bunge, <i>Astragalus membranaceus</i> (Fisch.) Bge. var. <i>mongholicus</i> (Bge.) Hsiao, <i>Astragalus membranaceus</i> (Fisch.) Bge., <i>Astragalus membranaceus</i> Bunge var. <i>mongholicus</i> Hsiao]<a href="http://www.ncbi.nlm.nih.gov/Taxonomy/Browser/wwwtax.cgi?lvl=0&id=649199" target="new">[NCBI link]</a><br/>[<i>Astragalus mongholicus</i> Bunge]			(6aR,11aR)-9,10-dimethoxypterocarpan-3-O-β-D-glucoside			http://www.ncbi.nlm.nih.gov/pubmed/18069702
Astragali Radix	Astragalus Root	황기	黃芪	[<i>Astragalus membranaceus</i> Bunge, <i>Astragalus membranaceus</i> (Fisch.) Bge. var. <i>mongholicus</i> (Bge.) Hsiao, <i>Astragalus membranaceus</i> (Fisch.) Bge., <i>Astragalus membranaceus</i> Bunge var. <i>mongholicus</i> Hsiao]<a href="http://www.ncbi.nlm.nih.gov/Taxonomy/Browser/wwwtax.cgi?lvl=0&id=649199" target="new">[NCBI link]</a><br/>[<i>Astragalus mongholicus</i> Bunge]			(3R)-2'-hydroxy-3',4'-dimethoxyisoflavan-7-O-β-D-glucoside			http://www.ncbi.nlm.nih.gov/pubmed/18069702
Astragali Radix	Astragalus Root	황기	黃芪	[<i>Astragalus membranaceus</i> Bunge, <i>Astragalus membranaceus</i> (Fisch.) Bge. var. <i>mongholicus</i> (Bge.) Hsiao, <i>Astragalus membranaceus</i> (Fisch.) Bge., <i>Astragalus membranaceus</i> Bunge var. <i>mongholicus</i> Hsiao]<a href="http://www.ncbi.nlm.nih.gov/Taxonomy/Browser/wwwtax.cgi?lvl=0&id=649199" target="new">[NCBI link]</a><br/>[<i>Astragalus mongholicus</i> Bunge]			isoastragaloside II	60148655	30790842	http://www.ncbi.nlm.nih.gov/pubmed/18069702
Astragali Radix	Astragalus Root	황기	黃芪	[<i>Astragalus membranaceus</i> Bunge, <i>Astragalus membranaceus</i> (Fisch.) Bge. var. <i>mongholicus</i> (Bge.) Hsiao, <i>Astragalus membranaceus</i> (Fisch.) Bge., <i>Astragalus membranaceus</i> Bunge var. <i>mongholicus</i> Hsiao]<a href="http://www.ncbi.nlm.nih.gov/Taxonomy/Browser/wwwtax.cgi?lvl=0&id=649199" target="new">[NCBI link]</a><br/>[<i>Astragalus mongholicus</i> Bunge]			calycosin	5280448	4444104	http://www.ncbi.nlm.nih.gov/pubmed/18069702
Astragali Radix	Astragalus Root	황기	黃芪	[<i>Astragalus membranaceus</i> Bunge, <i>Astragalus membranaceus</i> (Fisch.) Bge. var. <i>mongholicus</i> (Bge.) Hsiao, <i>Astragalus membranaceus</i> (Fisch.) Bge., <i>Astragalus membranaceus</i> Bunge var. <i>mongholicus</i> Hsiao]<a href="http://www.ncbi.nlm.nih.gov/Taxonomy/Browser/wwwtax.cgi?lvl=0&id=649199" target="new">[NCBI link]</a><br/>[<i>Astragalus mongholicus</i> Bunge]			(3R)-8,2'-dihydroxy-7,4'-dimethoxyisoflavan		29332013	http://www.ncbi.nlm.nih.gov/pubmed/18069702
Astragali Radix	Astragalus Root	황기	黃芪	[<i>Astragalus membranaceus</i> Bunge, <i>Astragalus membranaceus</i> (Fisch.) Bge. var. <i>mongholicus</i> (Bge.) Hsiao, <i>Astragalus membranaceus</i> (Fisch.) Bge., <i>Astragalus membranaceus</i> Bunge var. <i>mongholicus</i> Hsiao]<a href="http://www.ncbi.nlm.nih.gov/Taxonomy/Browser/wwwtax.cgi?lvl=0&id=649199" target="new">[NCBI link]</a><br/>[<i>Astragalus mongholicus</i> Bunge]			isoastragaloside I	60148697	30790843	http://www.ncbi.nlm.nih.gov/pubmed/18069702
Astragali Radix	Astragalus Root	황기	黃芪	[<i>Astragalus membranaceus</i> Bunge, <i>Astragalus membranaceus</i> (Fisch.) Bge. var. <i>mongholicus</i> (Bge.) Hsiao, <i>Astragalus membranaceus</i> (Fisch.) Bge., <i>Astragalus membranaceus</i> Bunge var. <i>mongholicus</i> Hsiao]<a href="http://www.ncbi.nlm.nih.gov/Taxonomy/Browser/wwwtax.cgi?lvl=0&id=649199" target="new">[NCBI link]</a><br/>[<i>Astragalus mongholicus</i> Bunge]			astragaloside IV	24720993|74787536|500122|13943297|71463944|77519853|158694|45006101|13943299	10259289	http://www.ncbi.nlm.nih.gov/pubmed/18069702
Astragali Radix	Astragalus Root	황기	黃芪	[<i>Astragalus membranaceus</i> Bunge, <i>Astragalus membranaceus</i> (Fisch.) Bge. var. <i>mongholicus</i> (Bge.) Hsiao, <i>Astragalus membranaceus</i> (Fisch.) Bge., <i>Astragalus membranaceus</i> Bunge var. <i>mongholicus</i> Hsiao]<a href="http://www.ncbi.nlm.nih.gov/Taxonomy/Browser/wwwtax.cgi?lvl=0&id=649199" target="new">[NCBI link]</a><br/>[<i>Astragalus mongholicus</i> Bunge]			astragaloside I	51346122	10142661|23340107|24534124|30790841	http://www.ncbi.nlm.nih.gov/pubmed/18069702
Astragali Radix	Astragalus Root	황기	黃芪	[<i>Astragalus membranaceus</i> Bunge, <i>Astragalus membranaceus</i> (Fisch.) Bge. var. <i>mongholicus</i> (Bge.) Hsiao, <i>Astragalus membranaceus</i> (Fisch.) Bge., <i>Astragalus membranaceus</i> Bunge var. <i>mongholicus</i> Hsiao]<a href="http://www.ncbi.nlm.nih.gov/Taxonomy/Browser/wwwtax.cgi?lvl=0&id=649199" target="new">[NCBI link]</a><br/>[<i>Astragalus mongholicus</i> Bunge]			ononin	442813	391135	http://www.ncbi.nlm.nih.gov/pubmed/23397722
Astragali Radix	Astragalus Root	황기	黃芪	[<i>Astragalus membranaceus</i> Bunge, <i>Astragalus membranaceus</i> (Fisch.) Bge. var. <i>mongholicus</i> (Bge.) Hsiao, <i>Astragalus membranaceus</i> (Fisch.) Bge., <i>Astragalus membranaceus</i> Bunge var. <i>mongholicus</i> Hsiao]<a href="http://www.ncbi.nlm.nih.gov/Taxonomy/Browser/wwwtax.cgi?lvl=0&id=649199" target="new">[NCBI link]</a><br/>[<i>Astragalus mongholicus</i> Bunge]			(6aR,11aR)-3-hydroxy-9,10-dimethoxypterocarpan	14077830		http://www.ncbi.nlm.nih.gov/pubmed/23397722
Astragali Radix	Astragalus Root	황기	黃芪	[<i>Astragalus membranaceus</i> Bunge, <i>Astragalus membranaceus</i> (Fisch.) Bge. var. <i>mongholicus</i> (Bge.) Hsiao, <i>Astragalus membranaceus</i> (Fisch.) Bge., <i>Astragalus membranaceus</i> Bunge var. <i>mongholicus</i> Hsiao]<a href="http://www.ncbi.nlm.nih.gov/Taxonomy/Browser/wwwtax.cgi?lvl=0&id=649199" target="new">[NCBI link]</a><br/>[<i>Astragalus mongholicus</i> Bunge]			5,7,4'-trihydroxy-3'-methoxyisoflavone	5319744	4477974	http://www.ncbi.nlm.nih.gov/pubmed/23397722
Astragali Radix	Astragalus Root	황기	黃芪	[<i>Astragalus membranaceus</i> Bunge, <i>Astragalus membranaceus</i> (Fisch.) Bge. var. <i>mongholicus</i> (Bge.) Hsiao, <i>Astragalus membranaceus</i> (Fisch.) Bge., <i>Astragalus membranaceus</i> Bunge var. <i>mongholicus</i> Hsiao]<a href="http://www.ncbi.nlm.nih.gov/Taxonomy/Browser/wwwtax.cgi?lvl=0&id=649199" target="new">[NCBI link]</a><br/>[<i>Astragalus mongholicus</i> Bunge]			(3R)-7,2'-dihydroxy-3',4'-dimethoxyisoflavan		523468	http://www.ncbi.nlm.nih.gov/pubmed/23397722
Astragali Radix	Astragalus Root	황기	黃芪	[<i>Astragalus membranaceus</i> Bunge, <i>Astragalus membranaceus</i> (Fisch.) Bge. var. <i>mongholicus</i> (Bge.) Hsiao, <i>Astragalus membranaceus</i> (Fisch.) Bge., <i>Astragalus membranaceus</i> Bunge var. <i>mongholicus</i> Hsiao]<a href="http://www.ncbi.nlm.nih.gov/Taxonomy/Browser/wwwtax.cgi?lvl=0&id=649199" target="new">[NCBI link]</a><br/>[<i>Astragalus mongholicus</i> Bunge]			calycosin	5280448	4444104	http://www.ncbi.nlm.nih.gov/pubmed/23397722
Astragali Radix	Astragalus Root	황기	黃芪	[<i>Astragalus membranaceus</i> Bunge, <i>Astragalus membranaceus</i> (Fisch.) Bge. var. <i>mongholicus</i> (Bge.) Hsiao, <i>Astragalus membranaceus</i> (Fisch.) Bge., <i>Astragalus membranaceus</i> Bunge var. <i>mongholicus</i> Hsiao]<a href="http://www.ncbi.nlm.nih.gov/Taxonomy/Browser/wwwtax.cgi?lvl=0&id=649199" target="new">[NCBI link]</a><br/>[<i>Astragalus mongholicus</i> Bunge]			6''-O-acetyl-(3R)-7,2'-dihydroxy-3',4'-dimethoxyisoflavan-7-O-β-D-glucopyranoside			http://www.ncbi.nlm.nih.gov/pubmed/23397722
Astragali Radix	Astragalus Root	황기	黃芪	[<i>Astragalus membranaceus</i> Bunge, <i>Astragalus membranaceus</i> (Fisch.) Bge. var. <i>mongholicus</i> (Bge.) Hsiao, <i>Astragalus membranaceus</i> (Fisch.) Bge., <i>Astragalus membranaceus</i> Bunge var. <i>mongholicus</i> Hsiao]<a href="http://www.ncbi.nlm.nih.gov/Taxonomy/Browser/wwwtax.cgi?lvl=0&id=649199" target="new">[NCBI link]</a><br/>[<i>Astragalus mongholicus</i> Bunge]			(3R)-7,2'-dihydroxy-3',4'-dimethoxyisoflavan-7-O-β-D-glucopyranoside			http://www.ncbi.nlm.nih.gov/pubmed/23397722
Astragali Radix	Astragalus Root	황기	黃芪	[<i>Astragalus membranaceus</i> Bunge, <i>Astragalus membranaceus</i> (Fisch.) Bge. var. <i>mongholicus</i> (Bge.) Hsiao, <i>Astragalus membranaceus</i> (Fisch.) Bge., <i>Astragalus membranaceus</i> Bunge var. <i>mongholicus</i> Hsiao]<a href="http://www.ncbi.nlm.nih.gov/Taxonomy/Browser/wwwtax.cgi?lvl=0&id=649199" target="new">[NCBI link]</a><br/>[<i>Astragalus mongholicus</i> Bunge]			pratensein	5281803	4445115	http://www.ncbi.nlm.nih.gov/pubmed/23397722
Astragali Radix	Astragalus Root	황기	黃芪	[<i>Astragalus membranaceus</i> Bunge, <i>Astragalus membranaceus</i> (Fisch.) Bge. var. <i>mongholicus</i> (Bge.) Hsiao, <i>Astragalus membranaceus</i> (Fisch.) Bge., <i>Astragalus membranaceus</i> Bunge var. <i>mongholicus</i> Hsiao]<a href="http://www.ncbi.nlm.nih.gov/Taxonomy/Browser/wwwtax.cgi?lvl=0&id=649199" target="new">[NCBI link]</a><br/>[<i>Astragalus mongholicus</i> Bunge]			6''-O-acetyl-ononin	102463148		http://www.ncbi.nlm.nih.gov/pubmed/23397722
Astragali Radix	Astragalus Root	황기	黃芪	[<i>Astragalus membranaceus</i> Bunge, <i>Astragalus membranaceus</i> (Fisch.) Bge. var. <i>mongholicus</i> (Bge.) Hsiao, <i>Astragalus membranaceus</i> (Fisch.) Bge., <i>Astragalus membranaceus</i> Bunge var. <i>mongholicus</i> Hsiao]<a href="http://www.ncbi.nlm.nih.gov/Taxonomy/Browser/wwwtax.cgi?lvl=0&id=649199" target="new">[NCBI link]</a><br/>[<i>Astragalus mongholicus</i> Bunge]			calycosin-7-O-β-3-D-glucopyranoside			http://www.ncbi.nlm.nih.gov/pubmed/23397722
Astragali Radix	Astragalus Root	황기	黃芪	[<i>Astragalus membranaceus</i> Bunge, <i>Astragalus membranaceus</i> (Fisch.) Bge. var. <i>mongholicus</i> (Bge.) Hsiao, <i>Astragalus membranaceus</i> (Fisch.) Bge., <i>Astragalus membranaceus</i> Bunge var. <i>mongholicus</i> Hsiao]<a href="http://www.ncbi.nlm.nih.gov/Taxonomy/Browser/wwwtax.cgi?lvl=0&id=649199" target="new">[NCBI link]</a><br/>[<i>Astragalus mongholicus</i> Bunge]			6''-O-acetyl-(6aR,11aR)-3-hydroxy-9,10-dimethoxypterocarpan-3-O-β-D-glucopyranoside			http://www.ncbi.nlm.nih.gov/pubmed/23397722
Astragali Radix	Astragalus Root	황기	黃芪	[<i>Astragalus membranaceus</i> Bunge, <i>Astragalus membranaceus</i> (Fisch.) Bge. var. <i>mongholicus</i> (Bge.) Hsiao, <i>Astragalus membranaceus</i> (Fisch.) Bge., <i>Astragalus membranaceus</i> Bunge var. <i>mongholicus</i> Hsiao]<a href="http://www.ncbi.nlm.nih.gov/Taxonomy/Browser/wwwtax.cgi?lvl=0&id=649199" target="new">[NCBI link]</a><br/>[<i>Astragalus mongholicus</i> Bunge]			sissotrin	5280781	4444343	http://www.ncbi.nlm.nih.gov/pubmed/23397722
Astragali Radix	Astragalus Root	황기	黃芪	[<i>Astragalus membranaceus</i> Bunge, <i>Astragalus membranaceus</i> (Fisch.) Bge. var. <i>mongholicus</i> (Bge.) Hsiao, <i>Astragalus membranaceus</i> (Fisch.) Bge., <i>Astragalus membranaceus</i> Bunge var. <i>mongholicus</i> Hsiao]<a href="http://www.ncbi.nlm.nih.gov/Taxonomy/Browser/wwwtax.cgi?lvl=0&id=649199" target="new">[NCBI link]</a><br/>[<i>Astragalus mongholicus</i> Bunge]			astragaloside II	71306915	328040|10142662|24534070|30790840	http://www.ncbi.nlm.nih.gov/pubmed/17313153
Astragali Radix	Astragalus Root	황기	黃芪	[<i>Astragalus membranaceus</i> Bunge, <i>Astragalus membranaceus</i> (Fisch.) Bge. var. <i>mongholicus</i> (Bge.) Hsiao, <i>Astragalus membranaceus</i> (Fisch.) Bge., <i>Astragalus membranaceus</i> Bunge var. <i>mongholicus</i> Hsiao]<a href="http://www.ncbi.nlm.nih.gov/Taxonomy/Browser/wwwtax.cgi?lvl=0&id=649199" target="new">[NCBI link]</a><br/>[<i>Astragalus mongholicus</i> Bunge]			formononetin	5280378	4444070	http://www.ncbi.nlm.nih.gov/pubmed/19269477
Astragali Radix	Astragalus Root	황기	黃芪	[<i>Astragalus membranaceus</i> Bunge, <i>Astragalus membranaceus</i> (Fisch.) Bge. var. <i>mongholicus</i> (Bge.) Hsiao, <i>Astragalus membranaceus</i> (Fisch.) Bge., <i>Astragalus membranaceus</i> Bunge var. <i>mongholicus</i> Hsiao]<a href="http://www.ncbi.nlm.nih.gov/Taxonomy/Browser/wwwtax.cgi?lvl=0&id=649199" target="new">[NCBI link]</a><br/>[<i>Astragalus mongholicus</i> Bunge]			astragaloside V	71448939	4885128	http://www.ncbi.nlm.nih.gov/pubmed/19269477
Astragali Radix	Astragalus Root	황기	黃芪	[<i>Astragalus membranaceus</i> Bunge, <i>Astragalus membranaceus</i> (Fisch.) Bge. var. <i>mongholicus</i> (Bge.) Hsiao, <i>Astragalus membranaceus</i> (Fisch.) Bge., <i>Astragalus membranaceus</i> Bunge var. <i>mongholicus</i> Hsiao]<a href="http://www.ncbi.nlm.nih.gov/Taxonomy/Browser/wwwtax.cgi?lvl=0&id=649199" target="new">[NCBI link]</a><br/>[<i>Astragalus mongholicus</i> Bunge]			9,10-dimethoxypterocarpan-3-O-β-D-glycoside			http://www.ncbi.nlm.nih.gov/pubmed/19269477
Astragali Radix	Astragalus Root	황기	黃芪	[<i>Astragalus membranaceus</i> Bunge, <i>Astragalus membranaceus</i> (Fisch.) Bge. var. <i>mongholicus</i> (Bge.) Hsiao, <i>Astragalus membranaceus</i> (Fisch.) Bge., <i>Astragalus membranaceus</i> Bunge var. <i>mongholicus</i> Hsiao]<a href="http://www.ncbi.nlm.nih.gov/Taxonomy/Browser/wwwtax.cgi?lvl=0&id=649199" target="new">[NCBI link]</a><br/>[<i>Astragalus mongholicus</i> Bunge]			sucrose	5988|91692850|46782954	5768	http://www.ncbi.nlm.nih.gov/pubmed/19269477
Astragali Radix	Astragalus Root	황기	黃芪	[<i>Astragalus membranaceus</i> Bunge, <i>Astragalus membranaceus</i> (Fisch.) Bge. var. <i>mongholicus</i> (Bge.) Hsiao, <i>Astragalus membranaceus</i> (Fisch.) Bge., <i>Astragalus membranaceus</i> Bunge var. <i>mongholicus</i> Hsiao]<a href="http://www.ncbi.nlm.nih.gov/Taxonomy/Browser/wwwtax.cgi?lvl=0&id=649199" target="new">[NCBI link]</a><br/>[<i>Astragalus mongholicus</i> Bunge]			isoastragaloside II	60148655	30790842	http://www.ncbi.nlm.nih.gov/pubmed/19269477
Astragali Radix	Astragalus Root	황기	黃芪	[<i>Astragalus membranaceus</i> Bunge, <i>Astragalus membranaceus</i> (Fisch.) Bge. var. <i>mongholicus</i> (Bge.) Hsiao, <i>Astragalus membranaceus</i> (Fisch.) Bge., <i>Astragalus membranaceus</i> Bunge var. <i>mongholicus</i> Hsiao]<a href="http://www.ncbi.nlm.nih.gov/Taxonomy/Browser/wwwtax.cgi?lvl=0&id=649199" target="new">[NCBI link]</a><br/>[<i>Astragalus mongholicus</i> Bunge]			7,2',3'-trihydroxy-4'-methoxyisoflavan		4483790	http://www.ncbi.nlm.nih.gov/pubmed/19269477
Astragali Radix	Astragalus Root	황기	黃芪	[<i>Astragalus membranaceus</i> Bunge, <i>Astragalus membranaceus</i> (Fisch.) Bge. var. <i>mongholicus</i> (Bge.) Hsiao, <i>Astragalus membranaceus</i> (Fisch.) Bge., <i>Astragalus membranaceus</i> Bunge var. <i>mongholicus</i> Hsiao]<a href="http://www.ncbi.nlm.nih.gov/Taxonomy/Browser/wwwtax.cgi?lvl=0&id=649199" target="new">[NCBI link]</a><br/>[<i>Astragalus mongholicus</i> Bunge]			calycosin	5280448	4444104	http://www.ncbi.nlm.nih.gov/pubmed/19269477
Astragali Radix	Astragalus Root	황기	黃芪	[<i>Astragalus membranaceus</i> Bunge, <i>Astragalus membranaceus</i> (Fisch.) Bge. var. <i>mongholicus</i> (Bge.) Hsiao, <i>Astragalus membranaceus</i> (Fisch.) Bge., <i>Astragalus membranaceus</i> Bunge var. <i>mongholicus</i> Hsiao]<a href="http://www.ncbi.nlm.nih.gov/Taxonomy/Browser/wwwtax.cgi?lvl=0&id=649199" target="new">[NCBI link]</a><br/>[<i>Astragalus mongholicus</i> Bunge]			astragaloside IV	24720993|74787536|500122|13943297|71463944|77519853|158694|45006101|13943299	10259289	http://www.ncbi.nlm.nih.gov/pubmed/19269477
Astragali Radix	Astragalus Root	황기	黃芪	[<i>Astragalus membranaceus</i> Bunge, <i>Astragalus membranaceus</i> (Fisch.) Bge. var. <i>mongholicus</i> (Bge.) Hsiao, <i>Astragalus membranaceus</i> (Fisch.) Bge., <i>Astragalus membranaceus</i> Bunge var. <i>mongholicus</i> Hsiao]<a href="http://www.ncbi.nlm.nih.gov/Taxonomy/Browser/wwwtax.cgi?lvl=0&id=649199" target="new">[NCBI link]</a><br/>[<i>Astragalus mongholicus</i> Bunge]			astragaloside I	51346122	10142661|23340107|24534124|30790841	http://www.ncbi.nlm.nih.gov/pubmed/19269477
Astragali Radix	Astragalus Root	황기	黃芪	[<i>Astragalus membranaceus</i> Bunge, <i>Astragalus membranaceus</i> (Fisch.) Bge. var. <i>mongholicus</i> (Bge.) Hsiao, <i>Astragalus membranaceus</i> (Fisch.) Bge., <i>Astragalus membranaceus</i> Bunge var. <i>mongholicus</i> Hsiao]<a href="http://www.ncbi.nlm.nih.gov/Taxonomy/Browser/wwwtax.cgi?lvl=0&id=649199" target="new">[NCBI link]</a><br/>[<i>Astragalus mongholicus</i> Bunge]			calycosin-7-O-β-D-glycoside			http://www.ncbi.nlm.nih.gov/pubmed/22624991
Astragali Radix	Astragalus Root	황기	黃芪	[<i>Astragalus membranaceus</i> Bunge, <i>Astragalus membranaceus</i> (Fisch.) Bge. var. <i>mongholicus</i> (Bge.) Hsiao, <i>Astragalus membranaceus</i> (Fisch.) Bge., <i>Astragalus membranaceus</i> Bunge var. <i>mongholicus</i> Hsiao]<a href="http://www.ncbi.nlm.nih.gov/Taxonomy/Browser/wwwtax.cgi?lvl=0&id=649199" target="new">[NCBI link]</a><br/>[<i>Astragalus mongholicus</i> Bunge]			calycosin	5280448	4444104	http://www.ncbi.nlm.nih.gov/pubmed/22624991
Astragali Radix	Astragalus Root	황기	黃芪	[<i>Astragalus membranaceus</i> Bunge, <i>Astragalus membranaceus</i> (Fisch.) Bge. var. <i>mongholicus</i> (Bge.) Hsiao, <i>Astragalus membranaceus</i> (Fisch.) Bge., <i>Astragalus membranaceus</i> Bunge var. <i>mongholicus</i> Hsiao]<a href="http://www.ncbi.nlm.nih.gov/Taxonomy/Browser/wwwtax.cgi?lvl=0&id=649199" target="new">[NCBI link]</a><br/>[<i>Astragalus mongholicus</i> Bunge]			formononetin	5280378	4444070	http://www.ncbi.nlm.nih.gov/pubmed/22624991
Astragali Radix	Astragalus Root	황기	黃芪	[<i>Astragalus membranaceus</i> Bunge, <i>Astragalus membranaceus</i> (Fisch.) Bge. var. <i>mongholicus</i> (Bge.) Hsiao, <i>Astragalus membranaceus</i> (Fisch.) Bge., <i>Astragalus membranaceus</i> Bunge var. <i>mongholicus</i> Hsiao]<a href="http://www.ncbi.nlm.nih.gov/Taxonomy/Browser/wwwtax.cgi?lvl=0&id=649199" target="new">[NCBI link]</a><br/>[<i>Astragalus mongholicus</i> Bunge]			formononetin 7-O-β-D-glycoside		4445025|4444070|21238954	http://www.ncbi.nlm.nih.gov/pubmed/22624991
Astragali Radix	Astragalus Root	황기	黃芪	[<i>Astragalus membranaceus</i> Bunge, <i>Astragalus membranaceus</i> (Fisch.) Bge. var. <i>mongholicus</i> (Bge.) Hsiao, <i>Astragalus membranaceus</i> (Fisch.) Bge., <i>Astragalus membranaceus</i> Bunge var. <i>mongholicus</i> Hsiao]<a href="http://www.ncbi.nlm.nih.gov/Taxonomy/Browser/wwwtax.cgi?lvl=0&id=649199" target="new">[NCBI link]</a><br/>[<i>Astragalus mongholicus</i> Bunge]			isomucronulatol	602152	523468	http://www.ncbi.nlm.nih.gov/pubmed/21389907
Astragali Radix	Astragalus Root	황기	黃芪	[<i>Astragalus membranaceus</i> Bunge, <i>Astragalus membranaceus</i> (Fisch.) Bge. var. <i>mongholicus</i> (Bge.) Hsiao, <i>Astragalus membranaceus</i> (Fisch.) Bge., <i>Astragalus membranaceus</i> Bunge var. <i>mongholicus</i> Hsiao]<a href="http://www.ncbi.nlm.nih.gov/Taxonomy/Browser/wwwtax.cgi?lvl=0&id=649199" target="new">[NCBI link]</a><br/>[<i>Astragalus mongholicus</i> Bunge]			calycosin-7-O-β-D-glucoside			http://www.ncbi.nlm.nih.gov/pubmed/16982063
Astragali Radix	Astragalus Root	황기	黃芪	[<i>Astragalus membranaceus</i> Bunge, <i>Astragalus membranaceus</i> (Fisch.) Bge. var. <i>mongholicus</i> (Bge.) Hsiao, <i>Astragalus membranaceus</i> (Fisch.) Bge., <i>Astragalus membranaceus</i> Bunge var. <i>mongholicus</i> Hsiao]<a href="http://www.ncbi.nlm.nih.gov/Taxonomy/Browser/wwwtax.cgi?lvl=0&id=649199" target="new">[NCBI link]</a><br/>[<i>Astragalus mongholicus</i> Bunge]			astragaloside II	71306915	328040|10142662|24534070|30790840	http://www.ncbi.nlm.nih.gov/pubmed/16982063
Astragali Radix	Astragalus Root	황기	黃芪	[<i>Astragalus membranaceus</i> Bunge, <i>Astragalus membranaceus</i> (Fisch.) Bge. var. <i>mongholicus</i> (Bge.) Hsiao, <i>Astragalus membranaceus</i> (Fisch.) Bge., <i>Astragalus membranaceus</i> Bunge var. <i>mongholicus</i> Hsiao]<a href="http://www.ncbi.nlm.nih.gov/Taxonomy/Browser/wwwtax.cgi?lvl=0&id=649199" target="new">[NCBI link]</a><br/>[<i>Astragalus mongholicus</i> Bunge]			(6αR,11αR)-9,10-dimethoxypterocarpan-3-O-β-D-glucoside			http://www.ncbi.nlm.nih.gov/pubmed/16982063
Astragali Radix	Astragalus Root	황기	黃芪	[<i>Astragalus membranaceus</i> Bunge, <i>Astragalus membranaceus</i> (Fisch.) Bge. var. <i>mongholicus</i> (Bge.) Hsiao, <i>Astragalus membranaceus</i> (Fisch.) Bge., <i>Astragalus membranaceus</i> Bunge var. <i>mongholicus</i> Hsiao]<a href="http://www.ncbi.nlm.nih.gov/Taxonomy/Browser/wwwtax.cgi?lvl=0&id=649199" target="new">[NCBI link]</a><br/>[<i>Astragalus mongholicus</i> Bunge]			calycosin	5280448	4444104	http://www.ncbi.nlm.nih.gov/pubmed/16982063
Astragali Radix	Astragalus Root	황기	黃芪	[<i>Astragalus membranaceus</i> Bunge, <i>Astragalus membranaceus</i> (Fisch.) Bge. var. <i>mongholicus</i> (Bge.) Hsiao, <i>Astragalus membranaceus</i> (Fisch.) Bge., <i>Astragalus membranaceus</i> Bunge var. <i>mongholicus</i> Hsiao]<a href="http://www.ncbi.nlm.nih.gov/Taxonomy/Browser/wwwtax.cgi?lvl=0&id=649199" target="new">[NCBI link]</a><br/>[<i>Astragalus mongholicus</i> Bunge]			acetylastragaloside I		6067|8428|4514549	http://www.ncbi.nlm.nih.gov/pubmed/16982063
Astragali Radix	Astragalus Root	황기	黃芪	[<i>Astragalus membranaceus</i> Bunge, <i>Astragalus membranaceus</i> (Fisch.) Bge. var. <i>mongholicus</i> (Bge.) Hsiao, <i>Astragalus membranaceus</i> (Fisch.) Bge., <i>Astragalus membranaceus</i> Bunge var. <i>mongholicus</i> Hsiao]<a href="http://www.ncbi.nlm.nih.gov/Taxonomy/Browser/wwwtax.cgi?lvl=0&id=649199" target="new">[NCBI link]</a><br/>[<i>Astragalus mongholicus</i> Bunge]			astragaloside IV	24720993|74787536|500122|13943297|71463944|77519853|158694|45006101|13943299	10259289	http://www.ncbi.nlm.nih.gov/pubmed/16982063
Astragali Radix	Astragalus Root	황기	黃芪	[<i>Astragalus membranaceus</i> Bunge, <i>Astragalus membranaceus</i> (Fisch.) Bge. var. <i>mongholicus</i> (Bge.) Hsiao, <i>Astragalus membranaceus</i> (Fisch.) Bge., <i>Astragalus membranaceus</i> Bunge var. <i>mongholicus</i> Hsiao]<a href="http://www.ncbi.nlm.nih.gov/Taxonomy/Browser/wwwtax.cgi?lvl=0&id=649199" target="new">[NCBI link]</a><br/>[<i>Astragalus mongholicus</i> Bunge]			formononetin	5280378	4444070	http://www.ncbi.nlm.nih.gov/pubmed/16982063
Astragali Radix	Astragalus Root	황기	黃芪	[<i>Astragalus membranaceus</i> Bunge, <i>Astragalus membranaceus</i> (Fisch.) Bge. var. <i>mongholicus</i> (Bge.) Hsiao, <i>Astragalus membranaceus</i> (Fisch.) Bge., <i>Astragalus membranaceus</i> Bunge var. <i>mongholicus</i> Hsiao]<a href="http://www.ncbi.nlm.nih.gov/Taxonomy/Browser/wwwtax.cgi?lvl=0&id=649199" target="new">[NCBI link]</a><br/>[<i>Astragalus mongholicus</i> Bunge]			astragaloside I	51346122	10142661|23340107|24534124|30790841	http://www.ncbi.nlm.nih.gov/pubmed/16982063
Astragali Radix	Astragalus Root	황기	黃芪	[<i>Astragalus membranaceus</i> Bunge, <i>Astragalus membranaceus</i> (Fisch.) Bge. var. <i>mongholicus</i> (Bge.) Hsiao, <i>Astragalus membranaceus</i> (Fisch.) Bge., <i>Astragalus membranaceus</i> Bunge var. <i>mongholicus</i> Hsiao]<a href="http://www.ncbi.nlm.nih.gov/Taxonomy/Browser/wwwtax.cgi?lvl=0&id=649199" target="new">[NCBI link]</a><br/>[<i>Astragalus mongholicus</i> Bunge]			ononin	442813	391135	http://www.ncbi.nlm.nih.gov/pubmed/16982063
Astragali Radix	Astragalus Root	황기	黃芪	[<i>Astragalus membranaceus</i> Bunge, <i>Astragalus membranaceus</i> (Fisch.) Bge. var. <i>mongholicus</i> (Bge.) Hsiao, <i>Astragalus membranaceus</i> (Fisch.) Bge., <i>Astragalus membranaceus</i> Bunge var. <i>mongholicus</i> Hsiao]<a href="http://www.ncbi.nlm.nih.gov/Taxonomy/Browser/wwwtax.cgi?lvl=0&id=649199" target="new">[NCBI link]</a><br/>[<i>Astragalus mongholicus</i> Bunge]			(3R)-2'-hydroxy-3',4'-dimethoxyisoflavan-7-O-β-D-glucoside			http://www.ncbi.nlm.nih.gov/pubmed/16982063
Astragali Radix	Astragalus Root	황기	黃芪	[<i>Astragalus membranaceus</i> Bunge, <i>Astragalus membranaceus</i> (Fisch.) Bge. var. <i>mongholicus</i> (Bge.) Hsiao, <i>Astragalus membranaceus</i> (Fisch.) Bge., <i>Astragalus membranaceus</i> Bunge var. <i>mongholicus</i> Hsiao]<a href="http://www.ncbi.nlm.nih.gov/Taxonomy/Browser/wwwtax.cgi?lvl=0&id=649199" target="new">[NCBI link]</a><br/>[<i>Astragalus mongholicus</i> Bunge]			astragaloside IV	24720993|74787536|500122|13943297|71463944|77519853|158694|45006101|13943299	10259289	http://www.ncbi.nlm.nih.gov/pubmed/24171819
Astragali Radix	Astragalus Root	황기	黃芪	[<i>Astragalus membranaceus</i> Bunge, <i>Astragalus membranaceus</i> (Fisch.) Bge. var. <i>mongholicus</i> (Bge.) Hsiao, <i>Astragalus membranaceus</i> (Fisch.) Bge., <i>Astragalus membranaceus</i> Bunge var. <i>mongholicus</i> Hsiao]<a href="http://www.ncbi.nlm.nih.gov/Taxonomy/Browser/wwwtax.cgi?lvl=0&id=649199" target="new">[NCBI link]</a><br/>[<i>Astragalus mongholicus</i> Bunge]			calycosin-7-O-β-D-glucoside			http://www.ncbi.nlm.nih.gov/pubmed/24903957
Astragali Radix	Astragalus Root	황기	黃芪	[<i>Astragalus membranaceus</i> Bunge, <i>Astragalus membranaceus</i> (Fisch.) Bge. var. <i>mongholicus</i> (Bge.) Hsiao, <i>Astragalus membranaceus</i> (Fisch.) Bge., <i>Astragalus membranaceus</i> Bunge var. <i>mongholicus</i> Hsiao]<a href="http://www.ncbi.nlm.nih.gov/Taxonomy/Browser/wwwtax.cgi?lvl=0&id=649199" target="new">[NCBI link]</a><br/>[<i>Astragalus mongholicus</i> Bunge]			calycosin	5280448	4444104	http://www.ncbi.nlm.nih.gov/pubmed/24903957
Astragali Radix	Astragalus Root	황기	黃芪	[<i>Astragalus membranaceus</i> Bunge, <i>Astragalus membranaceus</i> (Fisch.) Bge. var. <i>mongholicus</i> (Bge.) Hsiao, <i>Astragalus membranaceus</i> (Fisch.) Bge., <i>Astragalus membranaceus</i> Bunge var. <i>mongholicus</i> Hsiao]<a href="http://www.ncbi.nlm.nih.gov/Taxonomy/Browser/wwwtax.cgi?lvl=0&id=649199" target="new">[NCBI link]</a><br/>[<i>Astragalus mongholicus</i> Bunge]			calycosin-7-O-β-D-glucoside			http://www.ncbi.nlm.nih.gov/pubmed/20224658
Astragali Radix	Astragalus Root	황기	黃芪	[<i>Astragalus membranaceus</i> Bunge, <i>Astragalus membranaceus</i> (Fisch.) Bge. var. <i>mongholicus</i> (Bge.) Hsiao, <i>Astragalus membranaceus</i> (Fisch.) Bge., <i>Astragalus membranaceus</i> Bunge var. <i>mongholicus</i> Hsiao]<a href="http://www.ncbi.nlm.nih.gov/Taxonomy/Browser/wwwtax.cgi?lvl=0&id=649199" target="new">[NCBI link]</a><br/>[<i>Astragalus mongholicus</i> Bunge]			β-sitosterol	6432744|86821|222284	192962|78319|402901|4479121|17459987|7998858|20686|21112490|4937966|6489|6488|1376656|1376655|1376654|1376652|5291768|5036509|4479122|4475704|10044798|10044797|10044796|10044795|10044787|10044786|10044785|10044784|9857815|9570785|9010977|8963331|8607390|8355562|13183554|28426461|445218|29314899|28473636|27473779|27420501|26638062|24534522|24532184|21230474|13183438|13076855|3724440|327865|552467	http://www.ncbi.nlm.nih.gov/pubmed/12568355
Astragali Radix	Astragalus Root	황기	黃芪	[<i>Astragalus membranaceus</i> Bunge, <i>Astragalus membranaceus</i> (Fisch.) Bge. var. <i>mongholicus</i> (Bge.) Hsiao, <i>Astragalus membranaceus</i> (Fisch.) Bge., <i>Astragalus membranaceus</i> Bunge var. <i>mongholicus</i> Hsiao]<a href="http://www.ncbi.nlm.nih.gov/Taxonomy/Browser/wwwtax.cgi?lvl=0&id=649199" target="new">[NCBI link]</a><br/>[<i>Astragalus mongholicus</i> Bunge]			soyasaponin II	443614	149872|391764	http://www.ncbi.nlm.nih.gov/pubmed/23519564
Astragali Radix	Astragalus Root	황기	黃芪	[<i>Astragalus membranaceus</i> Bunge, <i>Astragalus membranaceus</i> (Fisch.) Bge. var. <i>mongholicus</i> (Bge.) Hsiao, <i>Astragalus membranaceus</i> (Fisch.) Bge., <i>Astragalus membranaceus</i> Bunge var. <i>mongholicus</i> Hsiao]<a href="http://www.ncbi.nlm.nih.gov/Taxonomy/Browser/wwwtax.cgi?lvl=0&id=649199" target="new">[NCBI link]</a><br/>[<i>Astragalus mongholicus</i> Bunge]			trihydroxy-octadecadienoic acid		268803|3787273|538744|2186349|2061219|188762|644871|4163599|117652|2041683|735414|2017330|2043861|224243|2096757|2049237|9532814|2041453|2041772|2056756|4589130|5386446|473524|521667|561038|637131|718936|2044393|261149|643221|2709850|200866|5558|43919|586566|2044311|2398346|3079961|2037974|5381996|696499|2039406|2052208|2411353|2038521|535491|586598|619552|722314|4985848|504583|504584|775288|1182…	http://www.ncbi.nlm.nih.gov/pubmed/18534641

## Sheet: Table S3
Supplementary 3. Chemical compounds of Cinnamomum cassia and their related genes
[truncated: 220 more rows]
[truncated: 52 more columns]

[truncated: 5 more sheets: Table S4, Table S5, Table S6, Table S7, Sheet1]
